# Supplementary material for: Aided Diagnosis Model Based on Deep Learning for Glioblastoma, Solitary Brain Metastases, and Primary Central Nervous System Lymphoma with Multi-Modal MRI
Source: Biology (Basel). 2024 Feb 5;13(2):99. doi: 10.3390/biology13020099 (PMC10887006; doi:10.3390/biology13020099)
Supplement: Supplementary file 1 [file biology-13-00099-s001.zip]

Archive with 1 entries (1 files):
- biology-2793135-supplementary.csv
