# Supplementary material for: Aided Diagnosis Model Based on Deep Learning for Glioblastoma, Solitary Brain Metastases, and Primary Central Nervous System Lymphoma with Multi-Modal MRI
Source: Biology (Basel). 2024 Feb 5;13(2):99. doi: 10.3390/biology13020099 (PMC10887006; doi:10.3390/biology13020099)
Supplement: Supplementary file 1 [file biology-13-00099-s001.zip › biology-2793135-supplementary.csv]

Cases	Age	label	label_number	label1	label2	label3	label_FR	label1_FR	label2_FR	label3_FR	label_CR	label1_CR	label2_CR	label3_CR	label_MR	label1_MR	label2_MR	label3_MR	label_FC	label1_FC	label2_FC	label3_FC	label_CC	label1_CC	label2_CC	label3_CC	label_MC	label1_MC	label2_MC	label3_MC	label_MFFC	label1_MFFC	label2_MFFC	label3_MFFC	label_DenseNet	label1_DenseNet	label2_DenseNet	label3_DenseNet	label_SENet	label1_SENet	label2_SENet	label3_SENet	label_EfficientNetV2	label1_EfficientNetV2	label2_EfficientNetV2	label3_EfficientNetV2	label_J	label1_J	label2_J
10001	58	0	0	1	0	0	0	0.9099	0.0278	0.0623	0	0.5467	0.1237	0.3296	0	0.9099	0.0167	0.0734	0	0.6964	0.2397	0.0639	0	0.87	0.0141	0.1159	0	0.8847	0.018	0.0973	0	0.7258	0.0459	0.2283	0	0.5687	0.2456	0.1857	0	0.6786	0.3103	0.0111	0	0.577	0.3638	0.0592	0	1	0
10002	70	1	1	0	1	0	1	0.0603	0.9011	0.0386	1	0.028	0.8918	0.0802	1	0.0083	0.952	0.0397	1	0.1063	0.7908	0.1029	1	0.0855	0.7043	0.2102	1	0.2058	0.7517	0.0425	1	0.1217	0.7479	0.1304	1	0.1524	0.6602	0.1874	1	0.0633	0.8854	0.0513	1	0.084	0.5737	0.3423	0	1	0
10003	52	1	1	0	1	0	0	0.5412	0.4485	0.0103	0	0.563	0.192	0.245	0	0.927	0.0661	0.0069	0	0.6156	0.011	0.3734	0	0.5225	0.154	0.3235	1	0.007	0.6841	0.3089	1	0.068	0.9311	0.0009	1	0.2246	0.7434	0.032	1	0.0485	0.7838	0.1677	1	0.1365	0.753	0.1105	0	1	0
10004	50	0	0	1	0	0	0	0.9659	0.0093	0.0248	0	0.7652	0.0253	0.2095	0	0.5158	0.114	0.3702	0	0.9121	0.0111	0.0768	0	0.9703	0.0085	0.0212	0	0.6822	0.1984	0.1194	0	0.5432	0.1206	0.3362	0	0.9003	0.0584	0.0413	0	0.74	0.2034	0.0566	0	0.7146	0.2674	0.018	0	1	0
10005	37	1	1	0	1	0	1	0.0449	0.8934	0.0617	1	0.3938	0.5816	0.0246	1	0.3266	0.5461	0.1273	1	0.0048	0.9859	0.0093	1	0.2309	0.6381	0.131	1	0.0205	0.7864	0.1931	1	0.3539	0.5939	0.0522	1	0.0826	0.7695	0.1479	1	0.089	0.8546	0.0564	1	0.0241	0.6829	0.293	1	0	1
10006	49	2	2	0	0	1	0	0.7508	0.1343	0.1149	2	0.0105	0.3163	0.6732	2	0.2044	0.1984	0.5972	2	0.1682	0.1092	0.7226	2	0.1172	0.2645	0.6183	2	0.2248	0.0737	0.7015	2	0.2066	0.0494	0.744	2	0.3325	0.0021	0.6654	2	0.0928	0.0178	0.8894	2	0.13	0.0263	0.8437	2	0	0
10007	53	2	2	0	0	1	2	0.1538	0.0992	0.747	2	0.064	0.1017	0.8343	2	0.0318	0.2117	0.7565	2	0.0259	0.0137	0.9604	2	0.0078	0.0072	0.985	2	0.0179	0.0072	0.9749	2	0.0021	0.0074	0.9905	2	0.2505	0.042	0.7075	2	0.0418	0.359	0.5992	2	0.2024	0.2467	0.5509	2	0	0
10008	44	1	1	0	1	0	1	0.4688	0.5194	0.0118	1	0.0324	0.9672	0.0004	1	0.4354	0.5533	0.0113	1	0.331	0.6002	0.0688	1	0.1879	0.5504	0.2617	1	0.0279	0.9188	0.0533	1	0.2897	0.5787	0.1316	1	0.1507	0.7138	0.1355	1	0.2723	0.7059	0.0218	1	0.0073	0.9801	0.0126	1	0	1
10009	64	1	1	0	1	0	2	0.0174	0.1943	0.7883	0	0.848	0.0176	0.1344	0	0.6007	0.2285	0.1708	2	0.0441	0.1913	0.7646	0	0.7912	0.2039	0.0049	1	0.0298	0.927	0.0432	1	0.0123	0.9841	0.0036	1	0.1361	0.8029	0.061	1	0.1309	0.5735	0.2956	1	0.0473	0.8318	0.1209	0	1	0
10010	68	2	2	0	0	1	0	0.9305	0.0139	0.0556	2	0.0842	0.1721	0.7437	2	0.214	0.0113	0.7747	0	0.6188	0.0968	0.2844	2	0.1533	0.0395	0.8072	2	0.2663	0.0162	0.7175	2	0.1942	0.0622	0.7436	2	0.0918	0.0208	0.8874	2	0.1593	0.24	0.6007	2	0.3338	0.0704	0.5958	0	1	0
10011	48	1	1	0	1	0	2	0.0073	0.0761	0.9166	0	0.9368	0.0398	0.0234	0	0.7185	0.0343	0.2472	2	0.0176	0.1821	0.8003	0	0.6903	0.2504	0.0593	1	0.0526	0.5286	0.4188	1	0.0858	0.684	0.2302	0	0.7508	0.0559	0.1933	1	0.0079	0.9861	0.006	1	0.1487	0.6501	0.2012	0	1	0
10012	55	2	2	0	0	1	2	0.0268	0.0768	0.8964	2	0.0063	0.3266	0.6671	2	0.1033	0.0642	0.8325	2	0.2438	0.2292	0.527	2	0.2114	0.126	0.6626	2	0.1527	0.0232	0.8241	2	0.2478	0.0145	0.7377	2	0.0344	0.0227	0.9429	2	0.0159	0.0232	0.9609	2	0.055	0.1464	0.7986	2	0	0
10013	73	0	0	1	0	0	1	0.0674	0.6231	0.3095	0	0.9457	0.0324	0.0219	0	0.6043	0.2947	0.101	1	0.2489	0.5934	0.1577	0	0.5955	0.2439	0.1606	0	0.5789	0.1384	0.2827	0	0.632	0.1939	0.1741	0	0.9739	0.0124	0.0137	0	0.6446	0.0768	0.2786	0	0.605	0.0728	0.3222	1	0	1
10014	63	1	1	0	1	0	1	0.2503	0.7361	0.0136	1	0.0144	0.9777	0.0079	1	0.0636	0.8838	0.0526	1	0.1676	0.5386	0.2938	1	0.1699	0.7845	0.0456	1	0.1064	0.8865	0.0071	1	0.1608	0.6591	0.1801	1	0.0112	0.9765	0.0123	1	0.0051	0.9721	0.0228	1	0.1423	0.7833	0.0744	1	0	1
10015	65	2	2	0	0	1	2	0.0129	0.2621	0.725	2	0.2596	0.0124	0.728	2	0.0343	0.2158	0.7499	2	0.3117	0.097	0.5913	2	0.089	0.3275	0.5835	2	0.0846	0.3974	0.518	2	0.4023	0.0095	0.5882	2	0.2218	0.0729	0.7053	2	0.0121	0.0397	0.9482	2	0.1875	0.0995	0.713	2	0	0
10016	49	0	0	1	0	0	0	0.6263	0.1891	0.1846	0	0.6643	0.1844	0.1513	0	0.5144	0.1819	0.3037	0	0.6915	0.1823	0.1262	0	0.8749	0.1243	0.0008	0	0.9042	0.0446	0.0512	0	0.6717	0.1797	0.1486	0	0.9255	0.0677	0.0068	0	0.7531	0.1159	0.131	0	0.8042	0.1162	0.0796	0	1	0
10017	60	1	1	0	1	0	1	0.0377	0.8179	0.1444	1	0.0071	0.678	0.3149	1	0.0172	0.9317	0.0511	1	0.1616	0.6671	0.1713	1	0.0986	0.8735	0.0279	1	0.0372	0.8391	0.1237	1	0.0009	0.8016	0.1975	1	0.0032	0.827	0.1698	1	0.0308	0.8693	0.0999	1	0.3276	0.6099	0.0625	1	0	1
10018	33	0	0	1	0	0	0	0.7956	0.1357	0.0687	0	0.674	0.1284	0.1976	0	0.6953	0.1451	0.1596	0	0.9887	0.0046	0.0067	0	0.7386	0.0387	0.2227	0	0.8653	0.112	0.0227	0	0.7794	0.0131	0.2075	0	0.9083	0.0744	0.0173	0	0.9196	0.0193	0.0611	0	0.5966	0.3204	0.083	0	1	0
10019	75	1	1	0	1	0	1	0.3519	0.5026	0.1455	1	0.0987	0.7061	0.1952	1	0.0529	0.5904	0.3567	1	0.1677	0.5186	0.3137	1	0.3884	0.5986	0.013	1	0.0205	0.7785	0.201	1	0.014	0.8142	0.1718	1	0.1178	0.7267	0.1555	1	0.0679	0.8565	0.0756	1	0.2668	0.5791	0.1541	0	1	0
10020	48	1	1	0	1	0	1	0.0351	0.7161	0.2488	1	0.2552	0.6293	0.1155	1	0.0269	0.7072	0.2659	1	0.0668	0.848	0.0852	1	0.0497	0.9389	0.0114	1	0.2916	0.6007	0.1077	1	0.0388	0.8656	0.0956	1	0.1382	0.8406	0.0212	1	0.0063	0.8681	0.1256	1	0.1898	0.6425	0.1677	1	0	1
10021	54	1	1	0	1	0	1	0.0385	0.9277	0.0338	1	0.4168	0.502	0.0812	1	0.1265	0.7979	0.0756	1	0.122	0.87	0.008	1	0.2569	0.7339	0.0092	1	0.045	0.8131	0.1419	1	0.2008	0.7703	0.0289	1	0.1712	0.6688	0.16	1	0.002	0.9813	0.0167	1	0.0236	0.9316	0.0448	1	0	1
10022	62	2	2	0	0	1	2	0.0759	0.0523	0.8718	2	0.0475	0.0652	0.8873	2	0.3527	0.0121	0.6352	2	0.03	0.0115	0.9585	2	0.2048	0.1	0.6952	2	0.1114	0.1568	0.7318	2	0.0865	0.0066	0.9069	2	0.0095	0.0836	0.9069	2	0.0513	0.0075	0.9412	2	0.129	0.0246	0.8464	2	0	0
10023	58	2	2	0	0	1	2	0.1862	0.1262	0.6876	2	0.0064	0.1691	0.8245	2	0.0086	0.0091	0.9823	2	0.0008	0.0089	0.9903	2	0.0228	0.3624	0.6148	2	0.0335	0.0447	0.9218	2	0.0918	0.2115	0.6967	2	0.086	0.1938	0.7202	2	0.2166	0.0171	0.7663	2	0.0099	0.0188	0.9713	2	0	0
10024	80	0	0	1	0	0	0	0.6026	0.3062	0.0912	0	0.8619	0.0122	0.1259	0	0.5605	0.2702	0.1693	0	0.6131	0.3159	0.071	0	0.9091	0.0136	0.0773	0	0.9314	0.0068	0.0618	0	0.5531	0.4464	0.0005	0	0.8458	0.1283	0.0259	0	0.8402	0.0994	0.0604	0	0.8705	0.0993	0.0302	0	1	0
10025	60	1	1	0	1	0	1	0.0296	0.8799	0.0905	1	0.0928	0.8415	0.0657	1	0.0368	0.7265	0.2367	1	0.0825	0.5296	0.3879	1	0.0485	0.6262	0.3253	1	0.0129	0.9767	0.0104	1	0.0705	0.9148	0.0147	1	0.2279	0.6418	0.1303	1	0.1152	0.7786	0.1062	1	0.0284	0.8235	0.1481	1	0	1
10026	47	1	1	0	1	0	2	0.0078	0.2745	0.7177	0	0.8587	0.0192	0.1221	0	0.9238	0.0263	0.0499	2	0.0872	0.1253	0.7875	0	0.5599	0.256	0.1841	1	0.0969	0.8926	0.0105	1	0.3313	0.5978	0.0709	0	0.6988	0.1385	0.1627	1	0.05	0.612	0.338	1	0.204	0.5958	0.2002	0	1	0
10027	51	1	1	0	1	0	1	0.1239	0.6247	0.2514	1	0.2242	0.5172	0.2586	1	0.0995	0.725	0.1755	1	0.1034	0.8298	0.0668	1	0.2207	0.6757	0.1036	1	0.3595	0.5342	0.1063	1	0.0409	0.6171	0.342	1	0.1985	0.6016	0.1999	1	0.0951	0.8613	0.0436	1	0.0278	0.5784	0.3938	0	1	0
10028	53	2	2	0	0	1	2	0.1391	0.0869	0.774	2	0.0041	0.0284	0.9675	2	0.0919	0.2156	0.6925	2	0.0334	0.36	0.6066	2	0.206	0.2717	0.5223	2	0.1008	0.312	0.5872	2	0.1097	0.2898	0.6005	2	0.3578	0.0445	0.5977	2	0.058	0.1505	0.7915	2	0.0203	0.0855	0.8942	2	0	0
10029	55	1	1	0	1	0	0	0.9148	0.0222	0.063	0	0.6087	0.3891	0.0022	1	0.0797	0.8835	0.0368	0	0.6469	0.1375	0.2156	1	0.0293	0.9272	0.0435	1	0.0717	0.8365	0.0918	1	0.1686	0.7534	0.078	1	0.3029	0.5706	0.1265	1	0.1145	0.8182	0.0673	1	0.0469	0.6602	0.2929	0	1	0
10030	40	0	0	1	0	0	0	0.9323	0.0198	0.0479	0	0.9432	0.0241	0.0327	0	0.9409	0.0448	0.0143	0	0.7318	0.1689	0.0993	0	0.9743	0.0114	0.0143	0	0.9641	0.0022	0.0337	0	0.9144	0.0558	0.0298	0	0.7038	0.2819	0.0143	0	0.5832	0.4002	0.0166	0	0.8463	0.1392	0.0145	0	1	0
10031	63	2	2	0	0	1	0	0.8924	0.0315	0.0761	0	0.5817	0.2533	0.165	0	0.737	0.191	0.072	0	0.7844	0.1098	0.1058	0	0.592	0.1116	0.2964	2	0.139	0.0969	0.7641	2	0.0437	0.0879	0.8684	2	0.0389	0.2926	0.6685	2	0.1023	0.009	0.8887	2	0.0077	0.17	0.8223	0	1	0
10032	52	1	1	0	1	0	1	0.1421	0.7118	0.1461	1	0.1626	0.6835	0.1539	1	0.0581	0.6641	0.2778	1	0.2259	0.6224	0.1517	1	0.0013	0.9952	0.0035	1	0.2314	0.5384	0.2302	1	0.0581	0.9363	0.0056	1	0.1553	0.6616	0.1831	1	0.0018	0.7965	0.2017	1	0.0444	0.7774	0.1782	1	0	1
10033	65	1	1	0	1	0	1	0.1493	0.5555	0.2952	1	0.0513	0.822	0.1267	1	0.2596	0.6809	0.0595	1	0.0907	0.8308	0.0785	1	0.3586	0.6399	0.0015	1	0.1103	0.8694	0.0203	1	0.1653	0.5277	0.307	1	0.0169	0.9237	0.0594	1	0.0531	0.5763	0.3706	1	0.1919	0.7499	0.0582	1	0	1
10034	38	0	0	1	0	0	0	0.5586	0.2564	0.185	0	0.8464	0.1414	0.0122	0	0.902	0.0416	0.0564	0	0.9768	0.0034	0.0198	0	0.851	0.0608	0.0882	0	0.7915	0.0155	0.193	0	0.8308	0.1427	0.0265	0	0.9789	0.0079	0.0132	0	0.5802	0.2416	0.1782	0	0.9582	0.0134	0.0284	1	0	1
10035	65	0	0	1	0	0	0	0.5916	0.2924	0.116	0	0.8533	0.0985	0.0482	0	0.6733	0	0.3267	0	0.7864	0.1419	0.0717	0	0.583	0.0246	0.3924	0	0.928	0.0684	0.0036	0	0.5928	0.1567	0.2505	0	0.617	0.3207	0.0623	0	0.9871	0.0051	0.0078	0	0.6597	0.0127	0.3276	0	1	0
10036	66	2	2	0	0	1	2	0.0107	0.16	0.8293	2	0.4439	0.0245	0.5316	2	0.275	0.0958	0.6292	2	0.0057	0.1702	0.8241	2	0.0271	0.0476	0.9253	2	0.0574	0.1024	0.8402	2	0.1204	0.3063	0.5733	2	0.0666	0.0751	0.8583	2	0.261	0.1751	0.5639	2	0.0195	0.1597	0.8208	2	0	0
10037	65	1	1	0	1	0	2	0.0152	0.2874	0.6974	2	0.0429	0.0066	0.9505	2	0.1236	0.1311	0.7453	2	0.1074	0.0593	0.8333	2	0.1191	0.0115	0.8694	0	0.7095	0.0384	0.2521	0	0.6264	0.1709	0.2027	2	0.4055	0.0227	0.5718	0	0.9454	0.0164	0.0382	0	0.6046	0.281	0.1144	2	0	0
10038	39	1	1	0	1	0	1	0.044	0.9167	0.0393	1	0.2565	0.6307	0.1128	1	0.1136	0.7311	0.1553	1	0.0856	0.8766	0.0378	1	0.0316	0.8735	0.0949	1	0.0634	0.5584	0.3782	1	0.0104	0.9886	0.001	1	0.156	0.5887	0.2553	1	0.1263	0.634	0.2397	1	0.0944	0.6449	0.2607	1	0	1
10039	48	1	1	0	1	0	1	0.018	0.8467	0.1353	1	0.0002	0.9997	1.00E-04	1	0.0021	0.7661	2.32E-01	1	0.0381	0.9257	3.62E-02	1	0.396	0.5388	6.52E-02	1	0.0029	0.9722	2.49E-02	1	0.1966	0.5382	2.65E-01	1	0.2547	0.6708	0.0745	1	0.0509	0.5586	0.3905	1	0.0356	0.9311	0.0333	1	0	1
10040	43	0	0	1	0	0	0	0.9592	0.0102	0.0306	0	0.5374	0.0127	0.4499	0	0.8513	0.0932	0.0555	0	0.8193	0.0185	0.1622	0	0.6496	0.35	0.0004	0	0.8835	0.0695	0.047	0	0.7436	0.1271	0.1293	0	0.6325	0.1312	0.2363	0	0.5578	0.2344	0.2078	0	0.7826	0.0736	0.1438	0	1	0
10041	68	2	2	0	0	1	2	0.4229	0.0188	0.5583	2	0.0625	0.2787	0.6588	2	0.0223	0.0219	0.9558	2	0.1647	0.0157	0.8196	2	0.3137	0.0333	0.653	2	0.0216	0.0164	0.962	2	0.1908	0.1807	0.6285	2	0.0954	0.2005	0.7041	2	0.1902	0.0155	0.7943	2	0.2906	0.1157	0.5937	2	0	0
10042	58	0	0	1	0	0	0	0.8494	0.1148	0.0358	0	0.7643	0.0107	0.225	0	0.8402	0.0117	0.1481	0	0.851	0.13	0.019	0	0.7405	0.1028	0.1567	0	0.8373	0.1572	0.0055	0	0.7929	0.1984	0.0087	0	0.5971	0.0767	0.3262	0	0.9656	0.0211	0.0133	0	0.5816	0.193	0.2254	0	1	0
10043	57	0	0	1	0	0	2	0.087	0.0549	0.8581	1	0.0595	0.815	0.1255	1	0.0137	0.9239	0.0624	2	0.004	0.0035	0.9925	1	0.0075	0.9681	0.0244	0	0.5602	0.1621	0.2777	0	0.8906	0.0073	0.1021	0	0.5559	0.4105	0.0336	0	0.8064	0.035	0.1586	0	0.69	0.2911	0.0189	1	0	1
10044	59	0	0	1	0	0	0	0.7037	0.25	0.0463	0	0.9793	0.0108	0.0099	0	0.9863	0.0035	0.0102	0	0.5651	0.063	0.3719	0	0.5068	0.2595	0.2337	0	0.8334	0.0632	0.1034	0	0.9599	0.0187	0.0214	0	0.8175	0.1037	0.0788	0	0.7991	0.0247	0.1762	0	0.9574	0.0127	0.0299	0	1	0
10045	60	1	1	0	1	0	1	0.1393	0.7718	0.0889	1	0.1876	0.6259	0.1865	1	0.0073	0.9366	0.0561	1	0.3609	0.572	0.0671	1	0.1016	0.7884	0.11	1	0.031	0.574	0.395	1	0.0041	0.9827	0.0132	1	0.2392	0.6595	0.1013	1	0.0827	0.8725	0.0448	1	0.0386	0.8348	0.1266	1	0	1
10046	52	0	0	1	0	0	0	0.8092	0.049	0.1418	0	0.6506	0.2228	0.1266	0	0.6576	0.2073	0.1351	0	0.5868	0.3735	0.0397	0	0.6101	0.2933	0.0966	0	0.9656	0.0308	0.0036	0	0.5749	0.1765	0.2486	0	0.8287	0.0088	0.1625	0	0.553	0.0351	0.4119	0	0.5903	0.3281	0.0816	0	1	0
10047	48	2	2	0	0	1	1	0.0249	0.9114	0.0637	0	0.6351	0.2037	0.1612	0	0.6158	0.3588	0.0254	0	0.5588	0.2621	0.1791	0	0.7201	0.2647	0.0152	0	0.9959	0.0006	0.0035	2	0.0979	0.3665	0.5356	2	0.0632	0.1431	0.7937	2	0.1621	0.0578	0.7801	2	0.0687	0.0689	0.8624	0	1	0
10048	50	0	0	1	0	0	0	0.7193	0.1738	0.1069	0	0.7847	0.1206	0.0947	0	0.737	0.0466	0.2164	0	0.6015	0.0813	0.3172	0	0.7913	0.0159	0.1928	0	0.9146	0.062	0.0234	0	0.686	0.17	0.144	0	0.9281	0.0135	0.0584	0	0.7405	0.1713	0.0882	0	0.564	0.1944	0.2416	0	1	0
10049	61	1	1	0	1	0	1	0.0137	0.9843	0.002	1	0.2028	0.6732	0.124	1	0	0.9999	1.00E-04	1	0.1809	0.5686	2.51E-01	1	0.0603	0.8892	0.0505	1	0.2201	0.5651	2.15E-01	1	0.0044	0.96	3.56E-02	1	0.0732	0.9039	0.0229	1	0.0437	0.7936	0.1627	1	0.2184	0.7799	0.0017	1	0	1
10050	59	1	1	0	1	0	0	0.559	0.2615	0.1795	1	0.3546	0.5645	0.0809	1	0.2263	0.7725	0.0012	0	0.9887	0.0055	0.0058	1	0.1734	0.6532	0.1734	1	0.095	0.7825	0.1225	1	0.1127	0.7589	0.1284	1	0.3583	0.6004	0.0413	1	0.1175	0.8033	0.0792	1	0.1723	0.6472	0.1805	0	1	0
10051	59	1	1	0	1	0	1	0.1653	0.804	0.0307	1	0.2333	0.7238	0.0429	1	0.0099	0.9171	0.073	1	0.0904	0.9001	0.0095	1	0.0451	0.8001	0.1548	1	0.342	0.5421	0.1159	1	0.1052	0.765	0.1298	1	0.114	0.7197	0.1663	1	0.0325	0.7589	0.2086	1	0.0108	0.988	0.0012	1	0	1
10052	45	0	0	1	0	0	0	0.5196	0.1807	0.2997	0	0.6112	0.25	0.1388	0	0.6443	0.0948	0.2609	0	0.9485	0.015	0.0365	0	0.5054	0.2083	0.2863	0	0.5945	0.2097	0.1958	0	0.825	0.1044	0.0706	0	0.7095	0.0639	0.2266	0	0.8631	0.0824	0.0545	0	0.5605	0.1738	0.2657	0	1	0
10053	53	2	2	0	0	1	2	0.0681	0.0353	0.8966	2	0.1018	0.2921	0.6061	2	0.0575	0.0169	0.9256	2	0.1326	0.0083	0.8591	2	0.1033	0.0021	0.8946	2	0.1776	0.0444	0.778	2	0.2545	0.1384	0.6071	2	0.1236	0.0418	0.8346	2	0.1538	0.0203	0.8259	2	0.183	0.0062	0.8108	2	0	0
10054	61	0	0	1	0	0	1	0.1392	0.774	0.0868	0	0.6885	0.252	0.0595	0	0.6727	0.1627	0.1646	1	0.1778	0.7825	0.0397	0	0.7315	0.1832	0.0853	0	0.9179	0.0698	0.0123	0	0.5889	0.3008	0.1103	0	0.9692	0.0273	0.0035	0	0.864	0.0708	0.0652	0	0.8281	0.12	0.0519	1	0	1
10055	43	2	2	0	0	1	2	0.036	0.0401	0.9239	2	0.0155	0.0069	0.9776	2	0.001	0.0043	0.9947	2	0.0918	0.1675	0.7407	2	0.1234	0.0908	0.7858	2	0.1987	0.0533	0.748	2	0.229	0.2159	0.5551	2	0.2271	0.1834	0.5895	2	0.0217	0.0268	0.9515	2	0.2181	0.1645	0.6174	2	0	0
10056	54	2	2	0	0	1	2	0.0255	0.3443	0.6302	2	0.1726	0.0081	0.8193	2	0.0529	0.1071	0.84	2	0.0091	0.0133	0.9776	2	0.0141	0.326	0.6599	2	0.1362	0.2618	0.602	2	0.1162	0.2678	0.616	2	0.0054	0.0495	0.9451	2	0.011	0.0191	0.9699	2	0.0644	0.0522	0.8834	2	0	0
10057	48	0	0	1	0	0	0	0.6998	0.0834	0.2168	0	0.6689	0.2265	0.1046	0	0.6406	0.1479	0.2115	0	0.8162	0.1274	0.0564	0	0.8989	0.0752	0.0259	0	0.5451	0.2726	0.1823	0	0.8516	0.0209	0.1275	0	0.9092	0.0426	0.0482	0	0.6501	0.0511	0.2988	0	0.9088	0.0093	0.0819	0	1	0
10058	56	1	1	0	1	0	1	0.0344	0.8889	0.0767	1	0.1028	0.651	0.2462	1	0.1838	0.6246	0.1916	1	0.0333	0.838	0.1287	1	0.3113	0.6568	0.0319	1	0.0128	0.6019	0.3853	1	0.0273	0.6591	0.3136	1	0.0062	0.9839	0.0099	1	0.1199	0.8196	0.0605	1	0.0756	0.6392	0.2852	1	0	1
10059	50	0	0	1	0	0	0	0.8712	0.0582	0.0706	0	0.8485	0.0311	0.1204	0	0.5027	0.3584	0.1389	0	0.5759	0.1225	0.3016	0	0.6767	0.2237	0.0996	0	0.946	0.047	0.007	0	0.5135	0.1378	0.3487	0	0.8162	0.1599	0.0239	0	0.7056	0.2769	0.0175	0	0.9844	0.0106	0.005	0	1	0
10060	56	2	2	0	0	1	0	0.9143	0.0081	0.0776	2	0.0687	0.072	0.8593	2	0.0926	0.0245	0.8829	0	0.6505	0.0293	0.3202	2	0.1393	0.0956	0.7651	2	0.3396	0.1214	0.539	2	0.0582	0.3604	0.5814	2	0.0552	0.2331	0.7117	2	0.0586	0.0238	0.9176	2	0.0185	0.0531	0.9284	0	1	0
10061	41	0	0	1	0	0	2	0.0232	0.0538	0.923	2	0.3048	0.025	0.6702	2	0.049	0.033	0.918	2	0.2434	0.0187	0.7379	2	0.1072	0.0491	0.8437	2	0.0613	0.1905	0.7482	2	0.4177	0.0094	0.5729	2	0.0205	0.3387	0.6408	2	0.021	0.0052	0.9738	2	0.0268	0.1404	0.8328	2	0	0
10062	40	0	0	1	0	0	0	0.6818	0.1054	0.2128	0	0.7507	0.0833	0.166	0	0.5906	0.3186	0.0908	0	0.6199	0.1704	0.2097	0	0.8186	0.1709	0.0105	0	0.8159	0.1779	0.0062	0	0.6497	0.2612	0.0891	0	0.9155	0.0338	0.0507	0	0.8756	0.014	0.1104	0	0.9778	0.02	0.0022	0	1	0
10063	56	1	1	0	1	0	2	0.2575	0.0197	0.7228	0	0.6653	0.1425	0.1922	0	0.673	0.182	0.145	2	0.3622	0.0825	0.5553	0	0.5568	0.3094	0.1338	1	0.0893	0.9001	0.0106	1	0.3318	0.639	0.0292	0	0.8681	0.0229	0.109	1	0.1595	0.672	0.1685	1	0.1284	0.562	0.3096	0	1	0
10064	33	2	2	0	0	1	0	0.5698	0.3043	0.1259	2	0.1095	0.1426	0.7479	2	0.045	0.0106	0.9444	2	0.0503	0.2609	0.6888	2	0.0014	0.3693	0.6293	2	0.0888	0.0175	0.8937	2	0.0679	0.2842	0.6479	2	0.0076	0.2767	0.7157	2	0.0266	0.039	0.9344	2	0.1771	0.2303	0.5926	2	0	0
10065	58	2	2	0	0	1	2	0.0262	0.0465	0.9273	2	0.0236	0.0653	0.9111	2	0.2992	0.0267	0.6741	2	0.0477	0.0483	0.904	2	0.3747	0.0877	0.5376	2	0.221	0.1532	0.6258	2	0.2784	0.0968	0.6248	2	0.0615	0.1494	0.7891	2	0.0067	0.0056	0.9877	2	0.1072	0.3307	0.5621	2	0	0
10066	61	0	0	1	0	0	0	0.9194	0.0237	0.0569	0	0.7299	0.1493	0.1208	0	0.5456	0.4321	0.0223	0	0.7136	0.216	0.0704	0	0.6282	0.0198	0.352	0	0.8156	0.147	0.0374	0	0.8668	0.1035	0.0297	0	0.7878	0.1029	0.1093	0	0.6779	0.2881	0.034	0	0.7941	0.0988	0.1071	0	1	0
10067	56	0	0	1	0	0	2	0.0249	0.0257	0.9494	1	0.2771	0.6027	0.1202	1	0.0346	0.7477	0.2177	2	0.0186	0.0886	0.8928	1	0.0788	0.7917	0.1295	0	0.7052	0.0635	0.2313	0	0.8896	0.066	0.0444	0	0.7327	0.2554	0.0119	0	0.9779	0.004	0.0181	0	0.8634	0.0639	0.0727	1	0	1
10068	54	0	0	1	0	0	0	0.7289	0.0841	0.187	0	0.8971	0.0022	0.1007	0	0.9787	0.0119	0.0094	0	0.7847	0.1869	0.0284	0	0.7847	0.1787	0.0366	0	0.9544	0.0256	0.02	0	0.8456	0.0385	0.1159	0	0.8109	0.0578	0.1313	0	0.7456	0.2384	0.016	0	0.9877	0.008	0.0043	0	1	0
10069	58	2	2	0	0	1	2	0.2999	0.0823	0.6178	2	0.1726	0.0552	0.7722	2	0.0562	0.2445	0.6993	2	0.0931	0.135	0.7719	2	0.347	0.0397	0.6133	2	0.0066	0.0022	0.9912	2	0.0256	0.4025	0.5719	2	0.4286	0.0057	0.5657	2	0.0747	0.0864	0.8389	2	0.2284	0.0958	0.6758	2	0	0
10070	39	1	1	0	1	0	1	0.0616	0.9121	0.0263	1	0.1386	0.8467	0.0147	1	0.0002	0.5527	0.4471	1	0.1539	0.6187	0.2274	1	0.2551	0.6069	0.138	1	0.0777	0.8373	0.085	1	0.1521	0.5331	0.3148	1	0.0291	0.7937	0.1772	1	0.0175	0.9596	0.0229	1	0.0414	0.6393	0.3193	1	0	1
10071	56	2	2	0	0	1	2	0.1431	0.2738	0.5831	2	0.0782	0.0107	0.9111	2	0.0816	0.3577	0.5607	2	0.1764	0.2492	0.5744	2	0.0256	0.1866	0.7878	2	0.0731	0.1854	0.7415	2	0.0788	0.1326	0.7886	2	0.2694	0.1183	0.6123	2	0.3945	0.0214	0.5841	2	0.0262	0.0933	0.8805	2	0	0
10072	55	1	1	0	1	0	1	0.0115	0.8465	0.142	1	0.0636	0.6009	0.3355	1	0.0668	0.6888	0.2444	1	0.0722	0.8591	0.0687	1	0.0035	0.9939	0.0026	1	0.3703	0.5057	0.124	1	0.0086	0.6696	0.3218	1	0.1389	0.6662	0.1949	1	0.0958	0.8446	0.0596	1	0.1407	0.7258	0.1335	1	0	1
10073	49	1	1	0	1	0	0	0.815	0.1801	0.0049	0	0.6821	0.3093	0.0086	1	0.0678	0.6374	0.2948	0	0.8891	0.0454	0.0655	1	0.2523	0.7391	0.0086	1	0.1967	0.7612	0.0421	1	0.0135	0.9089	0.0776	1	0.1591	0.7215	0.1194	1	0.1285	0.789	0.0825	1	0.1334	0.6866	0.18	0	1	0
10074	39	2	2	0	0	1	2	0.0248	0.0151	0.9601	2	0.2463	0.2275	0.5262	2	0.0862	0.0065	0.9073	2	0.0179	0.1932	0.7889	2	0.3523	0.1135	0.5342	2	0.1489	0.1703	0.6808	2	0.063	0.2203	0.7167	2	0.044	0.0141	0.9419	2	0.1779	0.0891	0.733	2	0.1305	0.098	0.7715	2	0	0
10075	47	0	0	1	0	0	0	0.8124	0.1747	0.0129	0	0.656	0.0588	0.2852	0	0.5353	0.2271	0.2376	0	0.8797	0.0488	0.0715	0	0.6618	0.1852	0.153	0	0.8671	0.0697	0.0632	0	0.529	0.1939	0.2771	0	0.7054	0.2281	0.0665	0	0.6387	0.304	0.0573	0	0.8761	0.1129	0.011	0	1	0
10076	54	1	1	0	1	0	2	0.1085	0.1767	0.7148	2	0.0069	0.0186	0.9745	2	0.1678	0.1541	0.6781	2	0.2977	0.022	0.6803	2	0.1429	0.3512	0.5059	0	0.616	0.1731	0.2109	0	0.9766	0.0148	0.0086	0	0.6682	0.286	0.0458	0	0.7478	0.0742	0.178	0	0.6914	0.1864	0.1222	2	0	0
10077	69	1	1	0	1	0	1	0.1522	0.7836	0.0642	1	0.1098	0.7748	0.1154	1	0.2089	0.7225	0.0686	1	0.2179	0.7805	0.0016	1	0.0197	0.924	0.0563	1	0.0778	0.9208	0.0014	1	0.0693	0.8963	0.0344	1	0.0347	0.6867	0.2786	1	0.0966	0.8898	0.0136	1	0.0862	0.7043	0.2095	0	1	0
10078	64	0	0	1	0	0	0	0.6477	0.1381	0.2142	0	0.889	0.1099	0.0011	0	0.5975	0.0044	0.3981	0	0.9097	0.0566	0.0337	0	0.9533	0.0248	0.0219	0	0.5083	0.3762	0.1155	0	0.5437	0.3209	0.1354	0	0.8641	0.0412	0.0947	0	0.5562	0.2952	0.1486	0	0.8918	0.0923	0.0159	0	1	0
10079	60	2	2	0	0	1	0	0.9784	0.0092	0.0124	2	0.0049	0.01	0.9851	2	0.0064	0.1734	0.8202	0	0.933	0.0205	0.0465	2	0.2784	0.0316	0.69	2	0.0372	0.0693	0.8935	2	0.0048	0.0013	0.9939	2	0.0753	0.3354	0.5893	2	0.0133	0.337	0.6497	2	0.3588	0.0204	0.6208	0	1	0
10080	58	2	2	0	0	1	2	0.0329	0.0724	0.8947	2	0.2909	0.1328	0.5763	2	0.1543	0.192	0.6537	2	0.0198	0.3018	0.6784	2	0.0911	0.2232	0.6857	2	0.0398	0.3309	0.6293	2	0.0002	0.0015	0.9983	2	0.115	0.2388	0.6462	2	0.0666	0.1134	0.82	2	0.361	0.0482	0.5908	2	0	0
10081	56	0	0	1	0	0	0	0.8695	0.0132	0.1173	0	0.8073	0.1011	0.0916	0	0.8548	0.0173	0.1279	0	0.7257	0.0325	0.2418	0	0.672	0.084	0.244	0	0.9999	0.0001	0	0	0.8101	0.1251	0.0648	0	0.7937	0.0875	0.1188	0	0.9815	0.0065	0.012	0	0.8929	0.0643	0.0428	0	1	0
10082	46	2	2	0	0	1	0	0.7584	0.2025	0.0391	2	0.0857	0.1668	0.7475	2	0.176	0.2429	0.5811	2	0.0644	0.2229	0.7127	2	0.2563	0.07	0.6737	2	0.3359	0.1395	0.5246	2	0.0082	0.1194	0.8724	2	0.0383	0.2967	0.665	2	0.1937	0.1695	0.6368	2	0.0899	0.0813	0.8288	0	1	0
10083	38	1	1	0	1	0	1	0.0214	0.9555	0.0231	1	0.0627	0.5194	0.4179	1	0.06	0.9393	0.0007	1	0.1962	0.7879	0.0159	1	0.0149	0.9524	0.0327	1	0.0732	0.6432	0.2836	1	0.1035	0.821	0.0755	1	0.0384	0.8072	0.1544	1	0.2436	0.7224	0.034	1	0.0193	0.9384	0.0423	1	0	1
10084	59	0	0	1	0	0	0	0.5977	0.2528	0.1495	0	0.9401	0.0117	0.0482	0	0.9394	0.0559	0.0047	0	0.8899	0.0508	0.0593	0	0.5335	0.0302	0.4363	0	0.7615	0.0806	0.1579	0	0.5094	0.1506	0.34	0	0.9217	0.0524	0.0259	0	0.9807	0.0005	0.0188	0	0.9364	0.0226	0.041	0	1	0
10085	48	2	2	0	0	1	2	0.0028	0.015	0.9822	2	0.0444	0.1007	0.8549	2	0.0101	0.0202	0.9697	2	0.0737	0.0998	0.8265	2	0.0829	0.136	0.7811	2	0.0171	0.0504	0.9325	2	0.1519	0.1475	0.7006	2	0.0377	0.0261	0.9362	2	0.0369	0.0402	0.9229	2	0.0829	0.2147	0.7024	2	0	0
10086	51	2	2	0	0	1	2	0.003	0.2672	0.7298	2	0.1195	0.0524	0.8281	2	0.424	0.0568	0.5192	2	0.2458	0.0413	0.7129	2	0.2204	0.1148	0.6648	2	0.0258	0.0178	0.9564	2	0.1091	0.2581	0.6328	2	0.0939	0.3317	0.5744	2	0.0486	0.0531	0.8983	2	0.2015	0.0355	0.763	2	0	0
10087	77	2	2	0	0	1	2	0.0254	0.1043	0.8703	2	0.2467	0.0816	0.6717	2	0.3824	0.0004	0.6172	2	0.0218	0.4705	0.5077	2	0.1383	0.3481	0.5136	2	0.211	0.2212	0.5678	2	0.3605	0.0524	0.5871	2	0.0446	0.0153	0.9401	2	0.2525	0.1903	0.5572	2	0.1997	0.237	0.5633	2	0	0
10088	70	0	0	1	0	0	0	0.7987	0.0627	0.1386	0	0.9905	0.0015	0.008	0	0.6891	0.1819	0.129	0	0.531	0.4109	0.0581	0	0.8859	0.0457	0.0684	0	0.5528	0.3126	0.1346	0	0.6544	0.311	0.0346	0	0.6659	0.1645	0.1696	0	0.9156	0.0088	0.0756	0	0.7489	0.1418	0.1093	0	1	0
10089	63	0	0	1	0	0	0	0.795	0.1833	0.0217	0	0.6355	0.0359	0.3286	0	0.5392	0.0424	0.4184	0	0.5766	0.3869	0.0365	0	0.9572	0.0111	0.0317	0	0.8149	0.1369	0.0482	0	0.7887	0.1663	0.045	0	0.5942	0.1051	0.3007	0	0.8041	0.1328	0.0631	0	0.9474	0.0291	0.0235	0	1	0
10090	68	1	1	0	1	0	1	0.0246	0.8871	0.0883	1	0.0374	0.908	0.0546	1	0.3246	0.5756	0.0998	1	0.2188	0.5805	0.2007	1	0.2515	0.6652	0.0833	1	0.0337	0.9001	0.0662	1	0.026	0.8599	0.1141	1	0.034	0.9201	0.0459	1	0.0699	0.7336	0.1965	1	0.2321	0.5534	0.2145	1	0	1
10091	54	0	0	1	0	0	0	0.8393	0.1457	0.015	0	0.8477	0.0455	0.1068	0	0.5867	0.3629	0.0504	0	0.5658	0.1748	0.2594	0	0.9587	0.0307	0.0106	0	0.6834	0.0548	0.2618	0	0.5416	0.2347	0.2237	0	0.5741	0.1232	0.3027	0	0.9369	0.021	0.0421	0	0.9736	0.0067	0.0197	0	1	0
10092	59	0	0	1	0	0	0	0.9474	0.0471	0.0055	0	0.7119	0.0732	0.2149	0	0.7121	0.1219	0.166	0	0.507	0.3569	0.1361	0	0.7081	0.1826	0.1093	0	0.5515	0.401	0.0475	0	0.7995	0.0721	0.1284	0	0.7235	0.1091	0.1674	0	0.6884	0.1943	0.1173	0	0.7451	0.1626	0.0923	0	1	0
10093	65	1	1	0	1	0	1	0.0942	0.799	0.1068	1	0.2672	0.5958	0.137	1	0.0204	0.9724	0.0072	1	0.0682	0.5351	0.3967	1	0.1574	0.7162	0.1264	1	0.0256	0.7934	0.181	1	0.3719	0.5667	0.0614	1	0.0366	0.9551	0.0083	1	0.3146	0.5838	0.1016	1	0.2631	0.6609	0.076	0	1	0
10094	43	0	0	1	0	0	0	0.6014	0.3005	0.0981	0	0.5697	0.1345	0.2958	0	0.5485	0.2861	0.1654	0	0.8202	0.0617	0.1181	0	0.5514	0.0909	0.3577	0	0.6049	0.2933	0.1018	0	0.5841	0.3243	0.0916	0	0.8824	0.0977	0.0199	0	0.7104	0.1502	0.1394	0	0.7154	0.2302	0.0544	0	1	0
10095	54	0	0	1	0	0	0	0.9089	0.0568	0.0343	0	0.8883	0.0121	0.0996	0	0.8721	0.0677	0.0602	0	0.6253	0.1325	0.2422	0	0.9436	0.0042	0.0522	0	0.8055	0.0587	0.1358	0	0.5723	0.1611	0.2666	0	0.9838	0.0093	0.0069	0	0.7261	0.0251	0.2488	0	0.8978	0.0357	0.0665	0	1	0
10096	62	2	2	0	0	1	2	0.2097	0.0427	0.7476	2	0.1975	0.231	0.5715	2	0.0813	0.0546	0.8641	2	0.1854	0.1358	0.6788	2	0.0672	0.1475	0.7853	2	0.0188	0.1829	0.7983	2	0.0195	0.2213	0.7592	2	0.2771	0.0577	0.6652	2	0.0148	0.371	0.6142	2	0.2076	0.0651	0.7273	2	0	0
10097	49	2	2	0	0	1	0	0.8544	0.0996	0.046	0	0.7634	0.1758	0.0608	0	0.7593	0.1541	0.0866	0	0.7387	0.1034	0.1579	0	0.9934	0.0043	0.0023	2	0.2223	0.0234	0.7543	2	0.0027	0.1079	0.8894	2	0.2467	0.1561	0.5972	2	0.1023	0.0658	0.8319	2	0.0239	0.0574	0.9187	0	1	0
10098	45	0	0	1	0	0	0	0.8874	0.0298	0.0828	0	0.6961	0.1609	0.143	0	0.7274	0.2406	0.032	0	0.692	0.2425	0.0655	0	0.9231	0.0105	0.0664	0	0.9137	0.0292	0.0571	0	0.8282	0.0762	0.0956	0	0.8416	0.009	0.1494	0	0.8763	0.118	0.0057	0	0.6629	0.092	0.2451	0	1	0
10099	59	0	0	1	0	0	0	0.9643	0.0025	0.0332	0	0.6665	0.0506	0.2829	0	0.7641	0.106	0.1299	0	0.595	0.0139	0.3911	0	0.5477	0.319	0.1333	0	0.6226	0.2276	0.1498	0	0.775	0.0815	0.1435	0	0.7499	0.0417	0.2084	0	0.6576	0.1554	0.187	0	0.8825	0.0557	0.0618	0	1	0
10100	57	1	1	0	1	0	0	0.5024	0.4188	0.0788	1	0.3393	0.5405	0.1202	1	0.2401	0.7119	0.048	0	0.5343	0.2923	0.1734	1	0.0527	0.8959	0.0514	1	0.1661	0.7419	0.092	1	0.2289	0.6096	0.1615	1	0.1362	0.8581	0.0057	1	0.0651	0.7433	0.1916	1	0.0683	0.8386	0.0931	0	1	0
10101	61	1	1	0	1	0	2	0.1037	0.0172	0.8791	2	0.0143	0.0256	0.9601	2	0.0109	0.0153	0.9738	2	0.1749	0.0035	0.8216	2	0.3158	0.1056	0.5786	2	0.0867	0.401	0.5123	2	0.0756	0.0509	0.8735	2	0.1831	0.0257	0.7912	2	0.1847	0.0459	0.7694	2	0.1326	0.1951	0.6723	2	0	0
10102	52	1	1	0	1	0	1	0.2392	0.7219	0.0389	1	0.1595	0.5535	0.287	1	0.0896	0.552	0.3584	1	0.1358	0.7106	0.1536	1	0.248	0.7171	0.0349	1	0.051	0.9215	0.0275	1	0.042	0.8912	0.0668	1	0.0084	0.574	0.4176	1	0.0477	0.9464	0.0059	1	0.2065	0.6702	0.1233	1	0	1
10103	62	1	1	0	1	0	1	0.0783	0.8658	0.0559	1	0.3989	0.5909	0.0102	1	0.01	0.9654	0.0246	1	0.1432	0.7302	0.1266	1	0.3013	0.5941	0.1046	1	0.1513	0.8413	0.0074	1	0.0189	0.8447	0.1364	1	0.0938	0.6735	0.2327	1	0.0545	0.8406	0.1049	1	0.0212	0.8922	0.0866	0	1	0
10104	40	1	1	0	1	0	1	0.0655	0.8914	0.0431	1	0.0452	0.9042	0.0506	1	0.1622	0.6498	0.188	1	0.0091	0.7225	0.2684	1	0.2207	0.7668	0.0125	1	0.2952	0.5887	0.1161	1	0.1422	0.8067	0.0511	1	0.0098	0.8466	0.1436	1	0.0119	0.7101	0.278	1	0.1967	0.6675	0.1358	0	1	0
10105	65	2	2	0	0	1	2	0.1368	0.1242	0.739	2	0.16	0.1722	0.6678	2	0.1178	0.3685	0.5137	2	0.3175	0.1454	0.5371	2	0.041	0.0366	0.9224	2	0.1792	0.2269	0.5939	2	0.1185	0.0206	0.8609	2	0.0166	0.1169	0.8665	2	0.3513	0.0494	0.5993	2	0.1454	0.0796	0.775	2	0	0
10106	49	1	1	0	1	0	1	0.0689	0.5236	0.4075	1	0.3021	0.6375	0.0604	1	0.074	0.8495	0.0765	1	0.256	0.6851	0.0589	1	0.021	0.8345	0.1445	1	0.073	0.9147	0.0123	1	0.3385	0.6518	0.0097	1	0.0197	0.7992	0.1811	1	0.0359	0.8587	0.1054	1	0.0149	0.7232	0.2619	1	0	1
10107	42	0	0	1	0	0	0	0.8556	0.0573	0.0871	0	0.8009	0.0333	0.1658	0	0.8188	0.0045	0.1767	0	0.931	0	0.069	0	0.5777	0.1494	0.2729	0	0.52	0.2378	0.2422	0	0.8932	0.0684	0.0384	0	0.8215	0.013	0.1655	0	0.7829	0.0111	0.206	0	0.6442	0.1436	0.2122	0	1	0
10108	60	2	2	0	0	1	2	0.0396	0.3531	0.6073	2	0.3864	0.0574	0.5562	2	0.2308	0.0418	0.7274	2	0.08	0.4089	0.5111	2	0.1751	0.2415	0.5834	2	0.1767	0.1359	0.6874	2	0.0598	0.1348	0.8054	2	0.1318	0.0013	0.8669	2	0.0496	0.3596	0.5908	2	0.0436	0.3334	0.623	2	0	0
10109	95	2	2	0	0	1	2	0.0423	0.2553	0.7024	2	0.0521	0.2743	0.6736	2	0.2746	0.0369	0.6885	2	0.2939	0.0124	0.6937	2	0.0249	0.2863	0.6888	2	0.0032	0.2861	0.7107	2	0.165	0.1003	0.7347	2	0.1001	0.2665	0.6334	2	0.0424	0.082	0.8756	2	0.2086	0.1177	0.6737	2	0	0
10110	57	0	0	1	0	0	0	0.7028	0.1311	0.1661	0	0.5371	0.287	0.1759	0	0.5149	0.1857	0.2994	0	0.8069	0.0373	0.1558	0	0.5716	0.1499	0.2785	0	0.8744	0.122	0.0036	0	0.6066	0.1186	0.2748	0	0.8171	0.1755	0.0074	0	0.6357	0.2575	0.1068	0	0.7067	0.2606	0.0327	0	1	0
10111	35	2	2	0	0	1	0	0.5427	0.444	0.0133	2	0.0543	0.4087	0.537	2	0.2378	0.2014	0.5608	0	0.6844	0.1987	0.1169	2	0.0251	0.0202	0.9547	2	0.0138	0.017	0.9692	2	0.077	0.0408	0.8822	2	0.0152	0.026	0.9588	2	0.0075	0.0459	0.9466	2	0.0358	0.0773	0.8869	0	1	0
10112	56	2	2	0	0	1	0	0.555	0.1491	0.2959	2	0.0435	0.2786	0.6779	2	0.1647	0.1327	0.7026	2	0.1248	0.1416	0.7336	2	0.1856	0.2639	0.5505	2	0.0517	0.0026	0.9457	2	0.2339	0.0182	0.7479	2	0.1199	0.1906	0.6895	2	0.2377	0.1524	0.6099	2	0.0202	0.0457	0.9341	2	0	0
10113	49	2	2	0	0	1	2	0.0972	0.1655	0.7373	2	0.2287	0.1701	0.6012	2	0.0371	0.0965	0.8664	2	0.0931	0.2791	0.6278	2	0.0686	0.0224	0.909	2	0.322	0.0446	0.6334	2	0.1551	0.1506	0.6943	2	0.0534	0.1984	0.7482	2	0.1637	0.015	0.8213	2	0.335	0.1035	0.5615	2	0	0
10114	35	1	1	0	1	0	1	0.1172	0.8562	0.0266	1	0.0463	0.8552	0.0985	1	0.0251	0.7404	0.2345	1	0.2519	0.6003	0.1478	1	0.2691	0.6371	0.0938	1	0.1161	0.8209	0.063	1	0.0814	0.5217	0.3969	1	0.0051	0.6453	0.3496	1	0.1578	0.8358	0.0064	1	0.0078	0.9663	0.0259	1	0	1
10115	46	2	2	0	0	1	2	0.1996	0.1317	0.6687	2	0.0003	0.1929	0.8068	2	0.201	0.0729	0.7261	2	0.1372	0.2337	0.6291	2	0.1007	0.0913	0.808	2	0.2084	0.1926	0.599	2	0.0087	0.3841	0.6072	2	0.1325	0.0952	0.7723	2	0.0171	0.2513	0.7316	2	0.08	0.0842	0.8358	2	0	0
10116	45	1	1	0	1	0	0	0.5252	0.0874	0.3874	1	0.1635	0.7229	0.1136	1	0.065	0.802	0.133	0	0.8063	0.1037	0.09	1	0.1303	0.7062	0.1635	1	0.2335	0.5456	0.2209	1	0.0505	0.9329	0.0166	1	0.1854	0.7989	0.0157	1	0.0008	0.9726	0.0266	1	0.0097	0.7099	0.2804	0	1	0
10117	63	1	1	0	1	0	0	0.8831	0.0209	0.096	0	0.8382	0.0613	0.1005	1	0.1418	0.7227	0.1355	0	0.7968	0.1862	0.017	1	0.2269	0.5328	0.2403	1	0.2187	0.5445	0.2368	1	0.0263	0.5121	0.4616	1	0.3645	0.6029	0.0326	1	0.0291	0.9444	0.0265	1	0.1125	0.861	0.0265	0	1	0
10118	58	2	2	0	0	1	0	0.8842	0.0386	0.0772	2	0.1204	0.0076	0.872	2	0.2745	0.194	0.5315	2	0.2145	0.1133	0.6722	2	0.162	0.0539	0.7841	2	0.0802	0.1101	0.8097	2	0.3301	0.0116	0.6583	2	0.3334	0.0452	0.6214	2	0.0487	0.2904	0.6609	2	0.204	0.19	0.606	0	1	0
10119	68	0	0	1	0	0	0	0.5021	0.0036	0.4943	0	0.6103	0.3738	0.0159	0	0.605	0.2293	0.1657	0	0.6939	0.0519	0.2542	0	0.6072	0.0485	0.3443	0	0.7735	0.046	0.1805	0	0.6312	0.025	0.3438	0	0.8097	0.1108	0.0795	0	0.7266	0.2205	0.0529	0	0.8182	0.0677	0.1141	0	1	0
10120	62	2	2	0	0	1	2	0.0915	0.0075	0.901	2	0.0243	0.258	0.7177	2	0.1809	0.0321	0.787	2	0.2448	0.2387	0.5165	2	0.267	0.1458	0.5872	2	0.0762	0.0111	0.9127	2	0.1614	0.3012	0.5374	2	0.1331	0.2868	0.5801	2	0.0405	0.0069	0.9526	2	0.0301	0.02	0.9499	2	0	0
10121	56	0	0	1	0	0	0	0.8753	0.0487	0.076	0	0.878	0.0971	0.0249	0	0.7327	0.0473	0.22	0	0.5717	0.3977	0.0306	0	0.6902	0.295	0.0148	0	0.9164	0.0443	0.0393	0	0.5917	0.2451	0.1632	0	0.954	0.0231	0.0229	0	0.5813	0.2406	0.1781	0	0.6923	0.1621	0.1456	0	1	0
10122	42	0	0	1	0	0	0	0.8427	0.0255	0.1318	0	0.8785	0.0299	0.0916	0	0.9697	0.014	0.0163	0	0.837	0.0572	0.1058	0	0.832	0.0167	0.1513	0	0.7777	0.026	0.1963	0	0.9454	0.0151	0.0395	0	0.8813	0.0085	0.1102	0	0.949	0.0127	0.0383	0	0.5886	0.1559	0.2555	0	1	0
10123	69	1	1	0	1	0	1	0.1343	0.7342	0.1315	1	0.4352	0.5483	0.0165	1	0.1411	0.5194	0.3395	1	0.2527	0.7411	0.0062	1	0.001	0.9539	0.0451	1	0.036	0.9028	0.0612	1	0.2611	0.7057	0.0332	1	0.0132	0.6276	0.3592	1	0.0491	0.5532	0.3977	1	0.0447	0.7788	0.1765	1	0	1
10124	54	1	1	0	1	0	1	0.0069	0.9803	0.0128	1	0.0388	0.8526	0.1086	1	0.2538	0.6654	0.0808	1	0.0573	0.9408	0.0019	1	0.0787	0.6353	0.286	1	0.0158	0.9762	0.008	1	0.2452	0.648	0.1068	1	0.0253	0.7692	0.2055	1	0.1895	0.7024	0.1081	1	0.1048	0.771	0.1242	1	0	1
10125	66	1	1	0	1	0	1	0.0768	0.8561	0.0671	1	0.3292	0.6689	0.0019	1	0.4419	0.5032	0.0549	1	0.1846	0.6641	0.1513	1	0.2173	0.6685	0.1142	1	0.199	0.7019	0.0991	1	0.1689	0.7076	0.1235	1	0.2521	0.6714	0.0765	1	0.0737	0.9093	0.017	1	0.0061	0.9666	0.0273	1	0	1
10126	56	0	0	1	0	0	2	0.274	0.1234	0.6026	2	0.045	0.0103	0.9447	2	0.0988	0.1739	0.7273	2	0.3176	0.0295	0.6529	2	0.169	0.0579	0.7731	1	0.1964	0.5093	0.2943	1	0.0884	0.7402	0.1714	1	0.3015	0.6381	0.0604	1	0.1041	0.8648	0.0311	1	0.2374	0.7265	0.0361	2	0	0
10127	42	0	0	1	0	0	0	0.8993	0.0215	0.0792	0	0.9951	0.0046	0.0003	0	0.8399	0.0491	0.111	0	0.5155	0.089	0.3955	0	0.7292	0.145	0.1258	0	0.5472	0.2819	0.1709	0	0.8286	0.1456	0.0258	0	0.5513	0.0186	0.4301	0	0.7984	0.1228	0.0788	0	0.6563	0.1782	0.1655	0	1	0
10128	48	2	2	0	0	1	2	0.0869	0.0492	0.8639	2	0.2548	0.1264	0.6188	2	0.1306	0.1296	0.7398	2	0.0478	0.3454	0.6068	2	0.3967	0.0934	0.5099	2	0.0528	0.1957	0.7515	2	0.0358	0.0454	0.9188	2	0.0337	0.1076	0.8587	2	0.1169	0.206	0.6771	2	0.0186	0.0274	0.954	2	0	0
10129	52	0	0	1	0	0	0	0.8631	0.0534	0.0835	0	0.5843	0.0055	0.4102	0	0.5587	0.2999	0.1414	0	0.5283	0.4339	0.0378	0	0.7003	0.2878	0.0119	0	0.8407	0.0038	0.1555	0	0.6643	0.1126	0.2231	0	0.8041	0.1219	0.074	0	0.9712	0.0227	0.0061	0	0.9758	0.0175	0.0067	0	1	0
10130	80	1	1	0	1	0	1	0.17	0.808	0.022	1	0.13	0.7793	0.0907	1	0.0061	0.7317	0.2622	1	0.0541	0.943	0.0029	1	0.0521	0.9212	0.0267	1	0.2088	0.7698	0.0214	1	0.1314	0.7052	0.1634	1	0.1496	0.8191	0.0313	1	0.1579	0.6076	0.2345	1	0.0055	0.8484	0.1461	1	0	1
10131	49	1	1	0	1	0	2	0.0032	0.0093	0.9875	2	0.006	0.0027	0.9913	2	0.0039	0.0485	0.9476	2	0.0173	0.0303	0.9524	2	0.0198	0.3539	0.6263	0	0.6329	0.2451	0.122	0	0.6611	0.1213	0.2176	2	0.333	0.0297	0.6373	0	0.6235	0.1492	0.2273	2	0.1145	0.2581	0.6274	2	0	0
10132	29	2	2	0	0	1	1	0.2003	0.7169	0.0828	1	0.0562	0.5891	0.3547	1	0.1539	0.8267	0.0194	1	0.0022	0.7523	0.2455	1	0.033	0.5496	0.4174	1	0.1197	0.6838	0.1965	1	0.1624	0.5732	0.2644	1	0.2925	0.6239	0.0836	1	0.1218	0.7726	0.1056	1	0.0703	0.8719	0.0578	1	0	1
10133	40	1	1	0	1	0	1	0.0141	0.9274	0.0585	1	0.048	0.5763	0.3757	1	0.0051	0.6702	0.3247	1	0.0707	0.8469	0.0824	1	0.0984	0.6192	0.2824	1	0.0229	0.9138	0.0633	1	0.0477	0.9512	0.0011	1	0.1359	0.7414	0.1227	1	0.1917	0.5936	0.2147	1	0.0174	0.9798	0.0028	1	0	1
10134	52	0	0	1	0	0	2	0.0309	0.4048	0.5643	2	0.0002	0.0541	0.9457	2	0.3042	0.0449	0.6509	2	0.2819	0.1164	0.6017	1	0.1853	0.6314	0.1833	1	0.0002	0.6243	0.3755	0	0.7293	0.0402	0.2305	1	0.1106	0.7992	0.0902	0	0.8698	0.079	0.0512	0	0.6033	0.2957	0.101	2	0	0
10135	51	2	2	0	0	1	1	0.0764	0.6645	0.2591	0	0.5397	0.2454	0.2149	0	0.984	0.009	0.007	0	0.8771	0.0508	0.0721	0	0.7193	0.0714	0.2093	0	0.5427	0.2756	0.1817	2	0.0326	0.0955	0.8719	0	0.8841	0.0558	0.0601	2	0.2946	0.0908	0.6146	2	0.1474	0.1424	0.7102	1	0	1
10136	48	1	1	0	1	0	0	0.9865	0.0061	0.0074	0	0.814	0.1042	0.0818	1	0.2934	0.5028	0.2038	0	0.8794	0.0718	0.0488	1	0.2382	0.653	0.1088	1	0.0237	0.6227	0.3536	1	0.2386	0.5208	0.2406	1	0.3177	0.5885	0.0938	1	0.0274	0.6903	0.2823	1	0.0416	0.6999	0.2585	0	1	0
10137	57	1	1	0	1	0	0	0.7652	0.2205	0.0143	0	0.8582	0.0494	0.0924	0	0.6781	0.2097	0.1122	0	0.672	0.3012	0.0268	0	0.651	0.0044	0.3446	1	0.0185	0.9571	0.0244	1	0.0443	0.9554	0.0003	1	0.0771	0.8713	0.0516	1	0.0484	0.9039	0.0477	1	0.1282	0.8129	0.0589	0	1	0
10138	45	2	2	0	0	1	2	0.35	0.0562	0.5938	2	0.1209	0.0942	0.7849	2	0.0193	0.2776	0.7031	2	0.1096	0.0433	0.8471	2	0.0865	0.0206	0.8929	2	0.0004	0.002	0.9976	2	0.0009	0.2597	0.7394	2	0.1171	0.0028	0.8801	2	0.1594	0.075	0.7656	2	0.0321	0.0221	0.9458	2	0	0
10139	60	1	1	0	1	0	1	0.0206	0.8836	0.0958	1	0.2233	0.5342	0.2425	1	0.169	0.6168	0.2142	1	0.1622	0.82	0.0178	1	0.1403	0.8562	0.0035	1	0.0982	0.7414	0.1604	1	0.0708	0.7859	0.1433	1	0.2378	0.5611	0.2011	1	0.0194	0.9622	0.0184	1	0.0205	0.8782	0.1013	1	0	1
10140	50	1	1	0	1	0	1	0.027	0.9454	0.0276	1	0.0735	0.5343	0.3922	1	0.017	0.9665	0.0165	1	0.0201	0.7403	0.2396	1	0.1816	0.6985	0.1199	1	0.3964	0.5151	0.0885	1	0.0878	0.6358	0.2764	1	0.1819	0.6212	0.1969	1	0.3097	0.6387	0.0516	1	0.0248	0.8143	0.1609	1	0	1
10141	64	2	2	0	0	1	2	0.016	0.0553	0.9287	2	0.0131	0.3834	0.6035	2	0.0751	0.0059	0.919	2	0.2426	0.1803	0.5771	2	0.0657	0.104	0.8303	2	0.244	0.1156	0.6404	2	0.0012	0.3165	0.6823	2	0.1586	0.2156	0.6258	2	0.1836	0.1865	0.6299	2	0.0547	0.3027	0.6426	2	0	0
10142	55	0	0	1	0	0	0	0.9495	0	0.0505	0	0.6654	0.2838	0.0508	0	0.7447	0.0012	0.2541	1	0.4839	0.5096	0.0065	0	0.5955	0.2877	0.1168	0	0.5584	0.0389	0.4027	0	0.937	0.0347	0.0283	0	0.6937	0.1801	0.1262	0	0.6032	0.083	0.3138	0	0.8546	0.0111	0.1343	1	0	1
10143	53	1	1	0	1	0	1	0.4469	0.5509	0.0022	1	0.1851	0.7991	0.0158	1	0.0127	0.8822	0.1051	1	0.3734	0.5659	0.0607	1	0.0743	0.688	0.2377	1	0.3546	0.6254	0.02	1	0.2593	0.7044	0.0363	1	0.0504	0.9239	0.0257	1	0.0925	0.8561	0.0514	1	0.3211	0.6141	0.0648	1	0	1
10144	53	0	0	1	0	0	0	0.7337	0.2157	0.0506	0	0.9128	0.028	0.0592	0	0.9423	0.0246	0.0331	0	0.8701	0.0957	0.0342	0	0.903	0.0633	0.0337	0	0.5166	0.2059	0.2775	0	0.8113	0.0341	0.1546	0	0.5736	0.1137	0.3127	0	0.6374	0.2678	0.0948	0	0.5949	0.0874	0.3177	0	1	0
10145	54	2	2	0	0	1	2	0.1129	0.1014	0.7857	2	0.1448	0.0141	0.8411	2	0.2747	0.0503	0.675	2	0.0026	0.0002	0.9972	2	0.207	0.0845	0.7085	2	0.0806	0.0961	0.8233	2	0.3078	0.1255	0.5667	2	0.0272	0.035	0.9378	2	0.0825	0.1346	0.7829	2	0.2815	0.0556	0.6629	2	0	0
10146	43	2	2	0	0	1	2	0.0068	0.3956	0.5976	2	0.131	0.3027	0.5663	2	0.3398	0.071	0.5892	2	0.2956	0.103	0.6014	2	0.1688	0.1286	0.7026	2	0.2403	0.169	0.5907	2	0.305	0.0305	0.6645	2	0.1705	0.2731	0.5564	2	0.1172	0.0191	0.8637	2	0.0542	0.085	0.8608	2	0	0
10147	38	2	2	0	0	1	2	0.3262	0.1004	0.5734	2	0.3057	0.0109	0.6834	2	0.0828	0.0064	0.9108	2	0.3045	0.07	0.6255	2	0.0065	0.0056	0.9879	2	0.082	0.1343	0.7837	2	0.2172	0.1845	0.5983	2	0.0252	0.1327	0.8421	2	0.2237	0.0257	0.7506	2	0.3335	0.0147	0.6518	2	0	0
10148	51	2	2	0	0	1	2	0.0337	0.3843	0.582	2	0.3032	0.135	0.5618	2	0.0146	0.0301	0.9553	2	0.1219	0.0259	0.8522	2	0.0005	0.0537	0.9458	2	0.3786	0.0057	0.6157	2	0.3372	0.1626	0.5002	2	0.0143	0.0219	0.9638	2	0.1311	0.1398	0.7291	2	0.0144	0.0927	0.8929	2	0	0
10149	59	0	0	1	0	0	0	0.8526	0.0676	0.0798	0	0.5052	0.3712	0.1236	0	0.8797	0.0388	0.0815	0	0.6015	0.333	0.0655	0	0.8567	0.0534	0.0899	0	0.8085	0.0007	0.1908	0	0.6952	0.1993	0.1055	0	0.7685	0.0106	0.2209	0	0.8641	0.0548	0.0811	0	0.7158	0.0842	0.2	0	1	0
10150	46	1	1	0	1	0	1	0.1694	0.7933	0.0373	1	0.1247	0.7632	0.1121	1	0.1843	0.5485	0.2672	1	0.044	0.7542	0.2018	1	0.027	0.9543	0.0187	1	0.0886	0.8404	0.071	1	0.0018	0.9978	0.0004	1	0.3729	0.5605	0.0666	1	0.0385	0.9376	0.0239	1	0.1104	0.8401	0.0495	1	0	1
10151	44	2	2	0	0	1	1	0.0082	0.761	0.2308	1	0.0355	0.7629	0.2016	1	0.162	0.6044	0.2336	1	0.1262	0.7741	0.0997	1	0.067	0.8937	0.0393	1	0.2268	0.7392	0.034	1	0.0355	0.9563	0.0082	1	0.0672	0.9284	0.0044	1	0.1287	0.6891	0.1822	1	0.0658	0.7443	0.1899	1	0	1
10152	34	2	2	0	0	1	2	0.2487	0.1295	0.6218	2	0.1804	0.0227	0.7969	2	0.1162	0.135	0.7488	2	0.0139	0.3219	0.6642	2	0.0611	0.1079	0.831	2	0.0285	0.0172	0.9543	2	0.0673	0.0604	0.8723	2	0.0143	0.0623	0.9234	2	0.0502	0.117	0.8328	2	0.007	0.0308	0.9622	2	0	0
10153	56	1	1	0	1	0	1	0.0113	0.9481	0.0406	1	0.0106	0.74	0.2494	1	0.0751	0.8809	0.044	1	0.0318	0.9001	0.0681	1	0.1592	0.7062	0.1346	1	0.3046	0.6268	0.0686	1	0.4389	0.5599	0.0012	1	0.0025	0.9401	0.0574	1	0.1585	0.6559	0.1856	1	0.0194	0.963	0.0176	1	0	1
10154	66	1	1	0	1	0	1	0.181	0.7308	0.0882	1	0.0333	0.9599	0.0068	1	0.0028	0.6794	0.3178	1	0.1051	0.8039	0.091	1	0.3555	0.6299	0.0146	1	0.1144	0.7111	0.1745	1	0.0159	0.89	0.0941	1	0.0943	0.8874	0.0183	1	0.2199	0.7341	0.046	1	0.0631	0.9077	0.0292	1	0	1
10155	78	2	2	0	0	1	2	0.034	0.0247	0.9413	2	0.1433	0.1729	0.6838	2	0.0314	0.0659	0.9027	2	0.1257	0.0985	0.7758	2	0.3584	0.0813	0.5603	2	0.0951	0.016	0.8889	2	0.1066	0.1216	0.7718	2	0.0554	0.0408	0.9038	2	0.0794	0.2701	0.6505	2	0.0719	0.2412	0.6869	2	0	0
10156	62	1	1	0	1	0	1	0.0059	0.9648	0.0293	1	0.1108	0.7973	0.0919	1	0.0072	0.9826	0.0102	1	0.0877	0.8212	0.0911	1	0.0067	0.9822	0.0111	1	0.0036	0.9773	0.0191	1	0.1585	0.6946	0.1469	1	0.2741	0.646	0.0799	1	0.0805	0.5673	0.3522	1	0.0835	0.8498	0.0667	1	0	1
10157	73	2	2	0	0	1	1	0.0797	0.8968	0.0235	0	0.8759	0.0344	0.0897	0	0.6972	0.0919	0.2109	1	0.2928	0.5849	0.1223	0	0.5628	0.3917	0.0455	0	0.5142	0.1797	0.3061	2	0.0141	0.0186	0.9673	0	0.9321	0.027	0.0409	0	0.8514	0.0934	0.0552	2	0.0653	0.0216	0.9131	1	0	1
10158	51	1	1	0	1	0	2	0.0211	0.0697	0.9092	2	0.1073	0.3853	0.5074	2	0.4189	0.0433	0.5378	2	0.1636	0.1428	0.6936	0	0.8612	0.062	0.0768	0	0.9394	0.0326	0.028	0	0.8188	0.1432	0.038	0	0.807	0.048	0.145	0	0.9647	0.0066	0.0287	0	0.6589	0.092	0.2491	2	0	0
10159	57	2	2	0	0	1	2	0.2799	0.1864	0.5337	2	0.0373	0.0693	0.8934	2	0.3914	0.0889	0.5197	2	0.0454	0.0465	0.9081	2	0.2617	0.0242	0.7141	2	0.0619	0.1665	0.7716	2	0.0325	0.1066	0.8609	2	0.2448	0.0031	0.7521	2	0.2902	0.1298	0.58	2	0.0094	0.01	0.9806	2	0	0
10160	72	1	1	0	1	0	1	0.1734	0.7986	0.028	1	0.256	0.6884	0.0556	1	0.1917	0.5103	0.298	1	0.041	0.958	0.001	1	0.0027	0.6949	0.3024	1	0.4241	0.5184	0.0575	1	0.0568	0.6891	0.2541	1	0.0456	0.8139	0.1405	1	0.0009	0.9841	0.015	1	0.3639	0.5642	0.0719	1	0	1
10161	58	0	0	1	0	0	0	0.5212	0.1661	0.3127	0	0.5098	0.4586	0.0316	0	0.7747	0.0084	0.2169	0	0.9296	0.0259	0.0445	0	0.8012	0.0937	0.1051	0	0.8997	0.0801	0.0202	0	0.7625	0.0318	0.2057	0	0.6181	0.3777	0.0042	0	0.8318	0.1521	0.0161	0	0.9318	0.0445	0.0237	0	1	0
10162	63	0	0	1	0	0	0	0.8531	0.0539	0.093	0	0.6916	0.2987	0.0097	0	0.8102	0.1357	0.0541	0	0.8313	0.0441	0.1246	0	0.7879	0.0107	0.2014	0	0.9667	0.0229	0.0104	0	0.5127	0.2271	0.2602	0	0.8901	0.0756	0.0343	0	0.8897	0.0083	0.102	0	0.7573	0.1534	0.0893	0	1	0
10163	31	1	1	0	1	0	1	0.3694	0.6116	0.019	1	0.112	0.8504	0.0376	1	0.0489	0.9475	0.0036	1	0.0011	0.961	0.0379	1	0.0001	0.7498	0.2501	1	0.1876	0.7906	0.0218	1	0.0768	0.7742	0.149	1	0.0876	0.8808	0.0316	1	0.0007	0.99	0.0093	1	0.01	0.9889	0.0011	1	0	1
10164	50	2	2	0	0	1	2	0.0911	0.1324	0.7765	2	0.1242	0.1856	0.6902	2	0.0061	0.0775	0.9164	2	0.2992	0.1365	0.5643	2	0.0384	0.0118	0.9498	2	0.0538	0.0059	0.9403	2	0.0026	0.0014	0.996	2	0.2955	0.0817	0.6228	2	0.0101	0.1154	0.8745	2	0.0074	0.1662	0.8264	2	0	0
10165	50	1	1	0	1	0	1	0.1252	0.6535	0.2213	1	0.0438	0.5777	0.3785	1	0.0135	0.7417	0.2448	1	0.0242	0.9536	0.0222	1	0.0344	0.959	0.0066	1	0.1173	0.5048	0.3779	1	0.0145	0.9672	0.0183	1	0.3317	0.6676	0.0007	1	0.0158	0.9162	0.068	1	0.0202	0.961	0.0188	1	0	1
10166	57	1	1	0	1	0	1	0.0059	0.9517	0.0424	1	0.0143	0.5459	0.4398	1	0.0817	0.874	0.0443	1	0.0628	0.8508	0.0864	1	0.1469	0.6808	0.1723	1	0.3772	0.5853	0.0375	1	0.0564	0.5127	0.4309	1	0.3376	0.5552	0.1072	1	0.2636	0.5621	0.1743	1	0.1035	0.6226	0.2739	1	0	1
10167	38	0	0	1	0	0	0	0.5013	0.209	0.2897	0	0.7896	0.0426	0.1678	0	0.6314	0.0589	0.3097	0	0.9246	0.0182	0.0572	0	0.5618	0.2845	0.1537	0	0.7151	0.0518	0.2331	0	0.9986	0.0008	0.0006	0	0.9185	0.0173	0.0642	0	0.7429	0.062	0.1951	0	0.7154	0.1718	0.1128	0	1	0
10168	62	1	1	0	1	0	2	0.1583	0.0758	0.7659	2	0.202	0.0424	0.7556	0	0.7991	0.1787	0.0222	2	0.1488	0.0496	0.8016	0	0.5694	0.0183	0.4123	0	0.8516	0.0416	0.1068	1	0.0008	0.8744	0.1248	0	0.6077	0.1489	0.2434	0	0.8573	0.0845	0.0582	1	0.2027	0.5583	0.239	2	0	0
10169	67	0	0	1	0	0	0	0.9282	0.0576	0.0142	0	0.9641	0.0098	0.0261	0	0.9575	0.0232	0.0193	0	0.7331	0.1733	0.0936	0	0.7602	0.1526	0.0872	0	0.6902	0.1121	0.1977	0	0.842	0.0459	0.1121	0	0.7142	0.1733	0.1125	0	0.7684	0.2046	0.027	0	0.7208	0.0097	0.2695	0	1	0
10170	57	1	1	0	1	0	1	0.1012	0.8276	0.0712	1	0.1261	0.6478	0.2261	1	0.0701	0.8787	0.0512	1	0.27	0.7175	0.0125	1	0.1284	0.7826	0.089	1	0.0016	0.9877	0.0107	1	0.0903	0.6261	0.2836	1	0.0333	0.9474	0.0193	1	0.2336	0.5754	0.191	1	0.0867	0.8323	0.081	1	0	1
10171	49	2	2	0	0	1	2	0.0293	0.02	0.9507	2	0.0291	0.2638	0.7071	2	0.2576	0.011	0.7314	2	0.108	0.0634	0.8286	2	0.0284	0.0846	0.887	2	0.0327	0.0095	0.9578	2	0.1475	0.2834	0.5691	2	0.0668	0.0505	0.8827	2	0.1288	0.0088	0.8624	2	0.0631	0.1547	0.7822	2	0	0
10172	58	1	1	0	1	0	2	0.0071	0.0323	0.9606	2	0.101	0.1494	0.7496	0	0.8036	0.1224	0.074	2	0.0432	0.0355	0.9213	0	0.9505	0.0218	0.0277	0	0.6534	0.2035	0.1431	0	0.9561	0.0095	0.0344	0	0.6632	0.3101	0.0267	0	0.6035	0.2	0.1965	0	0.6335	0.2786	0.0879	2	0	0
10173	41	1	1	0	1	0	2	0.0531	0.1466	0.8003	2	0.1692	0.1686	0.6622	0	0.9317	0.0673	0.001	2	0.0323	0.0049	0.9628	0	0.9643	0.0298	0.0059	0	0.592	0.0918	0.3162	0	0.7302	0.0531	0.2167	0	0.6337	0.0654	0.3009	0	0.5575	0.3943	0.0482	0	0.8368	0.0543	0.1089	2	0	0
10174	54	1	1	0	1	0	1	0.2005	0.7502	0.0493	1	0.3744	0.6089	0.0167	1	0.0002	0.9993	0.0005	1	0.0436	0.8964	0.06	1	0.0667	0.508	0.4253	1	0.0788	0.8292	0.092	1	0.3784	0.6128	0.0088	1	0.3901	0.6091	0.0008	1	0.28	0.5974	0.1226	1	0.0848	0.8028	0.1124	1	0	1
10175	33	0	0	1	0	0	0	0.5218	0.0992	0.379	0	0.5066	0.074	0.4194	0	0.5736	0.2541	0.1723	0	0.6772	0.1292	0.1936	0	0.5153	0.1878	0.2969	0	0.9211	0.0061	0.0728	0	0.9611	0.0153	0.0236	0	0.5505	0.0973	0.3522	0	0.7592	0.1215	0.1193	0	0.9608	0.0318	0.0074	0	1	0
10176	43	1	1	0	1	0	1	0.0282	0.7813	0.1905	1	0.0867	0.6047	0.3086	1	0.1895	0.6664	0.1441	1	0.037	0.9278	0.0352	1	0.0036	0.5436	0.4528	1	0.0001	0.9807	0.0192	1	0.0019	0.976	0.0221	1	0.1687	0.8119	0.0194	1	0.1411	0.7191	0.1398	1	0.0977	0.6105	0.2918	1	0	1
10177	64	2	2	0	0	1	2	0.4392	0.0358	0.525	2	0.3573	0.0071	0.6356	2	0.0015	0.1528	0.8457	2	0.2921	0.1133	0.5946	2	0.0236	0.0112	0.9652	2	0.136	0.026	0.838	2	0.0432	0.0477	0.9091	2	0.0037	0.0419	0.9544	2	0.1594	0.2602	0.5804	2	0.0962	0.1131	0.7907	2	0	0
10178	37	1	1	0	1	0	2	0.1626	0.0658	0.7716	2	0.0078	0.0011	0.9911	2	0.2279	0.2434	0.5287	2	0.3454	0.0981	0.5565	2	0.0687	0.0946	0.8367	0	0.7575	0.0741	0.1684	0	0.623	0.2013	0.1757	0	0.8163	0.176	0.0077	0	0.9295	0.0228	0.0477	0	0.6194	0.0897	0.2909	2	0	0
10179	57	1	1	0	1	0	1	0.2711	0.5212	0.2077	1	0.047	0.8688	0.0842	1	0.225	0.5311	0.2439	1	0.1591	0.7584	0.0825	1	0.1561	0.5998	0.2441	1	0.3546	0.5923	0.0531	1	0.0695	0.802	0.1285	1	0.3238	0.6684	0.0078	1	0.1251	0.7546	0.1203	1	0.0299	0.962	0.0081	1	0	1
10180	58	0	0	1	0	0	0	0.7521	0.0397	0.2082	0	0.705	0.1905	0.1045	0	0.5741	0.4193	0.0066	0	0.7457	0.0168	0.2375	0	0.7637	0.2332	0.0031	0	0.9471	0.0527	0.0002	0	0.6128	0.2467	0.1405	0	0.6886	0.0777	0.2337	0	0.8115	0.0144	0.1741	0	0.9161	0.0807	0.0032	0	1	0
10181	46	1	1	0	1	0	1	0.323	0.5002	0.1768	1	0.0335	0.8918	0.0747	1	0.0785	0.7949	0.1266	1	0.1356	0.8115	0.0529	1	0.1358	0.8637	0.0005	1	0.3181	0.501	0.1809	1	0.0813	0.9163	0.0024	1	0.2811	0.7064	0.0125	1	0.0485	0.6486	0.3029	1	0.2431	0.6026	0.1543	1	0	1
10182	46	1	1	0	1	0	2	0.1974	0.0668	0.7358	2	0.0503	0.1364	0.8133	2	0.1073	0.3842	0.5085	2	0.0187	0.0061	0.9752	2	0.1375	0.0729	0.7896	2	0.097	0.0669	0.8361	2	0.1745	0.1094	0.7161	2	0.0157	0.1389	0.8454	2	0.1641	0.0048	0.8311	2	0.0439	0.0785	0.8776	2	0	0
10183	58	0	0	1	0	0	0	0.5292	0.4548	0.016	0	0.6198	0.0173	0.3629	0	0.667	0.3244	0.0086	0	0.5315	0.4399	0.0286	0	0.731	0.1695	0.0995	0	0.7363	0.2319	0.0318	0	0.6192	0.1761	0.2047	0	0.6068	0.2767	0.1165	0	0.9699	0.025	0.0051	0	0.8881	0.0358	0.0761	0	1	0
10184	47	0	0	1	0	0	0	0.9104	0.0388	0.0508	0	0.9095	0.0651	0.0254	0	0.8137	0.1376	0.0487	0	0.8915	0.058	0.0505	0	0.9584	0.019	0.0226	0	0.5881	0.1498	0.2621	0	0.7439	0.0518	0.2043	0	0.6368	0.0869	0.2763	0	0.8855	0.0594	0.0551	0	0.9437	0.0093	0.047	0	1	0
10185	36	0	0	1	0	0	0	0.8825	0.0015	0.116	0	0.7495	0.2112	0.0393	0	0.7733	0.0323	0.1944	0	0.5841	0.0095	0.4064	0	0.5462	0.071	0.3828	0	0.8346	0.0044	0.161	0	0.5344	0.2158	0.2498	0	0.8811	0.022	0.0969	0	0.6561	0.0365	0.3074	0	0.6415	0.0119	0.3466	0	1	0
10186	39	2	2	0	0	1	2	0.0439	0.0646	0.8915	2	0.1074	0.0002	0.8924	2	0.0225	0.0339	0.9436	2	0.1187	0.0284	0.8529	2	0.0557	0.2765	0.6678	2	0.0359	0.0437	0.9204	2	0.0729	0.2398	0.6873	2	0.0181	0.3033	0.6786	2	0.1351	0.277	0.5879	2	0.0434	0.0471	0.9095	2	0	0
10187	55	1	1	0	1	0	1	0.0553	0.64	0.3047	1	0.2857	0.5324	0.1819	1	0.3667	0.5681	0.0652	1	0.1241	0.8634	0.0125	1	0.0123	0.721	0.2667	1	0.2563	0.6243	0.1194	1	0.0504	0.9213	0.0283	1	0.0424	0.9137	0.0439	1	0.3551	0.5913	0.0536	1	0.1794	0.7367	0.0839	1	0	1
10188	47	0	0	1	0	0	2	0.2042	0.024	0.7718	2	0.2524	0.0434	0.7042	2	0.192	0.1025	0.7055	2	0.0282	0.0092	0.9626	2	0.1956	0.2124	0.592	2	0.2772	0.0612	0.6616	2	0.2487	0.1891	0.5622	2	0.2168	0.0014	0.7818	2	0.0811	0.1597	0.7592	2	0.0708	0.2077	0.7215	2	0	0
10189	58	1	1	0	1	0	1	0.24	0.5821	0.1779	1	0.0302	0.9665	0.0033	1	0.122	0.8579	0.0201	1	0.1075	0.8788	0.0137	1	0.0716	0.5285	0.3999	1	0.0668	0.9269	0.0063	1	0.1579	0.6108	0.2313	1	0.0719	0.9012	0.0269	1	0.0002	0.9887	0.0111	1	0.1958	0.6852	0.119	1	0	1
10190	68	0	0	1	0	0	0	0.637	0.3269	0.0361	0	0.8517	0.0938	0.0545	0	0.7691	0.1799	0.051	0	0.5344	0.0089	0.4567	0	0.529	0.3207	0.1503	0	0.6647	0.1851	0.1502	0	0.6963	0.0074	0.2963	0	0.9355	0.0436	0.0209	0	0.595	0.0123	0.3927	0	0.7265	0.2082	0.0653	0	1	0
10191	72	2	2	0	0	1	2	0.098	0.1182	0.7838	2	0.1639	0.2208	0.6153	2	0.0598	0.3508	0.5894	2	0.0251	0.0582	0.9167	2	0.1621	0.075	0.7629	2	0.2046	0.0752	0.7202	2	0.0115	0.011	0.9775	2	0.3065	0.1236	0.5699	2	0.1684	0.1595	0.6721	2	0.1366	0.1628	0.7006	2	0	0
10192	41	1	1	0	1	0	1	0.1365	0.7694	0.0941	1	0.3328	0.6393	0.0279	1	0.0974	0.5254	0.3772	1	0.1048	0.5961	0.2991	1	0.1666	0.5462	0.2872	1	0.3045	0.6417	0.0538	1	0.0033	0.9899	0.0068	1	0.1642	0.778	0.0578	1	0.1577	0.8263	0.016	1	0.1721	0.5935	0.2344	1	0	1
10193	81	0	0	1	0	0	0	0.6303	0.2227	0.147	0	0.501	0.0383	0.4607	0	0.6934	0.0319	0.2747	0	0.6875	0.248	0.0645	0	0.9803	0.0185	0.0012	0	0.6734	0.1826	0.144	0	0.8058	0.0842	0.11	0	0.9698	0.0219	0.0083	0	0.9861	0.0077	0.0062	0	0.7271	0.2692	0.0037	0	1	0
10194	46	1	1	0	1	0	1	0.0646	0.8508	0.0846	1	0.2135	0.6411	0.1454	1	0.2691	0.6553	0.0756	1	0.3748	0.5236	0.1016	1	0.0321	0.9565	0.0114	1	0.0738	0.9177	0.0085	1	0.011	0.9386	0.0504	1	0.0722	0.8875	0.0403	1	0.0083	0.958	0.0337	1	0.3316	0.633	0.0354	1	0	1
10195	37	1	1	0	1	0	1	0.1359	0.8633	0.0008	1	0.0918	0.7993	0.1089	1	0.0384	0.7601	0.2015	1	0.1536	0.8453	0.0011	1	0.0609	0.8902	0.0489	1	0.2383	0.6864	0.0753	1	0.1585	0.8294	0.0121	1	0.1333	0.7611	0.1056	1	0.142	0.7021	0.1559	1	0.1925	0.7833	0.0242	1	0	1
10196	49	0	0	1	0	0	1	0.1158	0.6422	0.242	1	0.0787	0.8773	0.044	1	0.0009	0.9991	1.19E-17	1	0.0864	0.8627	5.09E-02	0	0.5101	0.0113	0.4786	0	0.8391	0.1145	4.64E-02	0	0.8666	0.0147	1.19E-01	0	0.7309	0.2561	0.013	0	0.8776	0.0516	0.0708	0	0.5718	0.2619	0.1663	1	0	1
10197	66	0	0	1	0	0	0	0.9474	0.0369	0.0157	0	0.8244	0.0695	0.1061	0	0.7831	0.1875	0.0294	0	0.6968	0.2136	0.0896	0	0.9948	0.0034	0.0018	0	0.5282	0.1608	0.311	0	0.9213	0.0155	0.0632	0	0.8403	0.0291	0.1306	0	0.8415	0.118	0.0405	0	0.9331	0.0398	0.0271	0	1	0
10198	58	0	0	1	0	0	1	0.1183	0.8671	0.0146	1	0.1734	0.7539	0.0727	1	0.0374	0.7182	0.2444	1	0.0777	0.5362	0.3861	0	0.7501	0.1977	0.0522	0	0.7382	0.1164	0.1454	0	0.5111	0.2484	0.2405	0	0.8915	0.0831	0.0254	0	0.7575	0.2101	0.0324	0	0.63	0.2205	0.1495	1	0	1
10199	66	1	1	0	1	0	1	0.0096	0.9447	0.0457	1	0.1305	0.7925	0.077	1	0.1062	0.8769	0.0169	1	0.2468	0.5303	0.2229	1	0.0565	0.5132	0.4303	1	0.0197	0.9593	0.021	1	0.2905	0.6102	0.0993	1	0.2471	0.6492	0.1037	1	0.132	0.6962	0.1718	1	0.234	0.6286	0.1374	1	0	1
10200	62	1	1	0	1	0	0	0.9936	0.0061	0.0003	1	0.0293	0.9664	0.0043	1	0.0164	0.7661	0.2175	0	0.6824	0.2622	0.0554	1	0.2284	0.5632	0.2084	1	0.04	0.8865	0.0735	1	0.2048	0.7526	0.0426	1	0.2952	0.6462	0.0586	1	0.141	0.7271	0.1319	1	0.1213	0.7729	0.1058	0	1	0
10201	64	2	2	0	0	1	1	0.0146	0.9202	0.0652	1	0.1292	0.5643	0.3065	1	0.0857	0.8677	0.0466	1	0.2587	0.6599	0.0814	1	0.017	0.6984	0.2846	1	0.1457	0.7602	0.0941	1	0.0041	0.9952	0.0007	1	0.3015	0.6864	0.0121	1	0.2105	0.6567	0.1328	1	0.0879	0.6518	0.2603	1	0	1
10202	30	2	2	0	0	1	1	0.0211	0.8989	0.08	1	0.0057	0.9176	0.0767	1	0.0338	0.9272	0.039	1	0.0298	0.8912	0.079	1	0.3402	0.5579	0.1019	1	0.1492	0.5946	0.2562	1	0.1633	0.5691	0.2676	1	0.0734	0.7594	0.1672	1	0.1387	0.6549	0.2064	1	0.1342	0.6769	0.1889	1	0	1
10203	60	1	1	0	1	0	1	0.0125	0.9466	0.0409	1	0.0213	0.967	0.0117	1	0.0643	0.8506	0.0851	1	0.0264	0.9485	0.0251	1	0.0856	0.7291	0.1853	1	0.3858	0.5427	0.0715	1	0.1743	0.6712	0.1545	1	0.0213	0.6442	0.3345	1	0.1411	0.59	0.2689	1	0.1119	0.7711	0.117	1	0	1
10204	52	1	1	0	1	0	0	0.995	0.0019	0.0031	0	0.7737	0.0945	0.1318	1	0.0019	0.9658	0.0323	0	0.8998	0.0172	0.083	1	0.0347	0.935	0.0303	1	0.0256	0.9139	0.0605	1	0.1251	0.7477	0.1272	1	0.1544	0.6003	0.2453	1	0.2046	0.7868	0.0086	1	0.058	0.9192	0.0228	0	1	0
10205	52	1	1	0	1	0	1	0.034	0.7101	0.2559	1	0.0018	0.9913	0.0069	1	0.3627	0.6237	0.0136	1	0.3253	0.5492	0.1255	1	0.0249	0.5985	0.3766	1	0.0766	0.7638	0.1596	1	0.1986	0.5338	0.2676	1	0.1507	0.6185	0.2308	1	0.3469	0.5531	0.1	1	0.2346	0.5965	0.1689	1	0	1
10206	76	2	2	0	0	1	2	0.0385	0.0073	0.9542	2	0.1655	0.2829	0.5516	2	0.0361	0.3449	0.619	2	0.0265	0.0587	0.9148	2	0.0455	0.1678	0.7867	2	0.0722	0.0666	0.8612	2	0.1342	0.0432	0.8226	2	0.18	0.0137	0.8063	2	0.2386	0.1807	0.5807	2	0.0205	0.0674	0.9121	2	0	0
10207	49	1	1	0	1	0	1	0.3536	0.5594	0.087	1	0.1446	0.8499	0.0055	1	0.149	0.8177	0.0333	1	0.2056	0.6816	0.1128	1	0.2204	0.5833	0.1963	1	0.1246	0.5664	0.309	1	0.0061	0.9328	0.0611	1	0.187	0.6407	0.1723	1	0.0383	0.8744	0.0873	1	0.0346	0.9125	0.0529	1	0	1
10208	60	1	1	0	1	0	0	0.994	0.0053	0.0007	0	0.6233	0.1024	0.2743	1	0.2715	0.6659	0.0626	0	0.5981	0.2191	0.1828	1	0.0344	0.9614	0.0042	1	0.1193	0.6929	0.1878	1	0.3113	0.5944	0.0943	1	0.0844	0.7303	0.1853	1	0.161	0.6069	0.2321	1	0.0911	0.7341	0.1748	0	1	0
10209	59	0	0	1	0	0	0	0.7864	0.1509	0.0627	0	0.9047	0.0619	0.0334	0	0.9526	0.0367	0.0107	0	0.9736	0.0114	0.015	0	0.7042	0.0153	0.2805	0	0.5525	0.061	0.3865	0	0.6665	0.0949	0.2386	0	0.8411	0.0166	0.1423	0	0.5606	0.072	0.3674	0	0.7482	0.1014	0.1504	0	1	0
10210	68	2	2	0	0	1	2	0.4348	0.0263	0.5389	2	0.12	0.0145	0.8655	2	0.2569	0.2365	0.5066	2	0.0764	0.215	0.7086	2	0.242	0.0169	0.7411	2	0.0907	0.1761	0.7332	2	0.0366	0.0282	0.9352	2	0.0007	0.0124	0.9869	2	0.2356	0.052	0.7124	2	0.1491	0.2145	0.6364	2	0	0
10211	60	1	1	0	1	0	1	0.1163	0.6232	0.2605	1	0.1357	0.861	0.0033	1	0.1011	0.5384	0.3605	1	0.2842	0.6507	0.0651	1	0.149	0.5621	0.2889	1	0.1468	0.8477	0.0055	1	0.0021	0.9899	0.008	1	0.057	0.7018	0.2412	1	0.1068	0.8013	0.0919	1	0.1068	0.7878	0.1054	1	0	1
10212	50	2	2	0	0	1	2	0.2299	0.047	0.7231	2	0.2457	0.0006	0.7537	2	0.0918	0.0497	0.8585	2	0.1903	0.1096	0.7001	2	0.1057	0.3898	0.5045	2	0.1118	0.001	0.8872	2	0.0729	0.1637	0.7634	2	0.0062	0.0251	0.9687	2	0.0719	0.0178	0.9103	2	0.0162	0.0631	0.9207	2	0	0
10213	52	0	0	1	0	0	0	0.865	0.0419	0.0931	0	0.5346	0.1585	0.3069	0	0.5907	0.1444	0.2649	0	0.8405	0.0024	0.1571	0	0.5029	0.3684	0.1287	0	0.59	0.0434	0.3666	0	0.7042	0.0071	0.2887	0	0.6519	0.2375	0.1106	0	0.9472	0.0225	0.0303	0	0.6645	0.2949	0.0406	0	1	0
10214	61	1	1	0	1	0	1	0.3508	0.6375	0.0117	1	0.2428	0.75	0.0072	1	0.3747	0.5891	0.0362	1	0.0106	0.9849	0.0045	1	0.1826	0.6565	0.1609	1	0.1544	0.799	0.0466	1	0.0211	0.9297	0.0492	1	0.2524	0.6951	0.0525	1	0.0141	0.9763	0.0096	1	0.2368	0.7418	0.0214	0	1	0
10215	46	0	0	1	0	0	0	0.967	0.0095	0.0235	0	0.7349	0.0902	0.1749	0	0.557	0.3929	0.0501	0	0.6893	0.1113	0.1994	0	0.858	0.0683	0.0737	0	0.6722	0.1392	0.1886	0	0.521	0.309	0.17	0	0.6683	0.097	0.2347	0	0.7018	0.0817	0.2165	0	0.6687	0.0444	0.2869	0	1	0
10216	42	1	1	0	1	0	1	0.0637	0.8329	0.1034	1	0.0311	0.7966	0.1723	1	0.0264	0.9261	0.0475	1	0.0499	0.8719	0.0782	1	0.1906	0.748	0.0614	1	0.1119	0.8772	0.0109	1	0.2479	0.5082	0.2439	1	0.401	0.5823	0.0167	1	0.0042	0.9452	0.0506	1	0.0265	0.9381	0.0354	1	0	1
10217	46	1	1	0	1	0	2	0.2346	0.0579	0.7075	2	0.2904	0.0381	0.6715	2	0.2089	0.077	0.7141	2	0.0021	0.0036	0.9943	2	0.0211	0.0088	0.9701	2	0.2248	0.0386	0.7366	2	0.1396	0.2533	0.6071	2	0.1403	0.264	0.5957	2	0.0821	0.1575	0.7604	2	0.0057	0.0252	0.9691	2	0	0
10218	35	2	2	0	0	1	1	0.0849	0.8763	0.0388	0	0.6572	0.2494	0.0934	0	0.9123	0.0795	0.0082	1	0.2332	0.6459	0.1209	0	0.9182	0.067	0.0148	0	0.7249	0.1708	0.1043	2	0.2606	0.0952	0.6442	0	0.6426	0.0303	0.3271	2	0.248	0.109	0.643	2	0.2432	0.062	0.6948	1	0	1
10219	58	0	0	1	0	0	0	0.7035	0.2667	0.0298	0	0.9945	0.0031	0.0024	0	0.7563	0.0503	0.1934	0	0.6665	0.1265	0.207	0	0.9196	0.0576	0.0228	0	0.8611	0.1264	0.0125	0	0.5724	0.1924	0.2352	0	0.6602	0.0275	0.3123	0	0.9053	0.0688	0.0259	0	0.6082	0.2896	0.1022	0	1	0
10220	74	1	1	0	1	0	2	0.0444	0.3237	0.6319	0	0.5061	0.3138	0.1801	0	0.5585	0.1646	0.2769	2	0.016	0.3871	0.5969	0	0.9892	0.0009	0.0099	1	0.1204	0.8485	0.0311	1	0.1434	0.6819	0.1747	0	0.5794	0.0742	0.3464	1	0.001	0.9794	0.0196	1	0.1386	0.5978	0.2636	0	1	0
10221	51	1	1	0	1	0	1	0.0025	0.8553	0.1422	1	0.3248	0.6444	0.0308	1	0.0218	0.9678	0.0104	1	0.0341	0.9269	0.039	1	0.0398	0.6	0.3602	1	0.0249	0.91	0.0651	1	0.0069	0.8727	0.1204	1	0.2461	0.6174	0.1365	1	0.2711	0.6148	0.1141	1	0.02	0.96	0.02	1	0	1
10222	38	2	2	0	0	1	2	0.0022	0.0144	0.9834	2	0.0964	0.109	0.7946	2	0.0998	0.0875	0.8127	2	0.2016	0.0515	0.7469	2	0.4068	0.0047	0.5885	2	0.0597	0.0168	0.9235	2	0.3424	0.0467	0.6109	2	0.019	0.0141	0.9669	2	0.0533	0.1278	0.8189	2	0.1796	0.1857	0.6347	2	0	0
10223	50	0	0	1	0	0	0	0.685	0.024	0.291	0	0.6758	0.2293	0.0949	0	0.6542	0.1812	0.1646	0	0.8109	0.0388	0.1503	0	0.8887	0.1061	0.0052	0	0.8247	0.1124	0.0629	0	0.8354	0.1065	0.0581	0	0.9736	0.025	0.0014	0	0.9672	0.0233	0.0095	0	0.8737	0.0121	0.1142	1	0	1
10224	79	2	2	0	0	1	0	0.5605	0.1207	0.3188	2	0.0039	0.0076	0.9885	2	0.071	0.0051	0.9239	2	0.1577	0.0259	0.8164	2	0.178	0.2331	0.5889	2	0.3804	0.0831	0.5365	2	0.1368	0.3427	0.5205	2	0.0886	0.0045	0.9069	2	0.0062	0.0618	0.932	2	0.0037	0.0202	0.9761	0	1	0
10225	49	2	2	0	0	1	0	0.6773	0.2005	0.1222	0	0.919	0.0361	0.0449	0	0.7677	0.1028	0.1295	0	0.8456	0.0165	0.1379	0	0.604	0.0422	0.3538	2	0.1943	0.1798	0.6259	2	0.1987	0.0111	0.7902	2	0.254	0.0564	0.6896	2	0.0734	0.0497	0.8769	2	0.0506	0.2034	0.746	0	1	0
10226	63	0	0	1	0	0	0	0.6779	0.2072	0.1149	0	0.7512	0.1498	0.099	0	0.7698	0.1843	0.0459	0	0.9483	0.0403	0.0114	0	0.7278	0.0253	0.2469	0	0.6786	0.2058	0.1156	0	0.895	0.0703	0.0347	0	0.5937	0.1441	0.2622	0	0.8341	0.1249	0.041	0	0.7064	0.0541	0.2395	0	1	0
10227	61	0	0	1	0	0	0	0.7536	0.0998	0.1466	0	0.5952	0.2456	0.1592	0	0.5681	0.2628	0.1691	0	0.598	0.1897	0.2123	0	0.6708	0.3054	0.0238	0	0.5871	0.0488	0.3641	0	0.6194	0.3024	0.0782	0	0.9277	0.0119	0.0604	0	0.9551	0.0023	0.0426	0	0.7707	0.058	0.1713	0	1	0
10228	68	2	2	0	0	1	2	0.1875	0.1487	0.6638	2	0.1105	0.0459	0.8436	2	0.0544	0.1568	0.7888	2	0.1101	0.0318	0.8581	2	0.0954	0.0208	0.8838	2	0.2001	0.284	0.5159	2	0.3471	0.0325	0.6204	2	0.0687	0.0357	0.8956	2	0.0275	0.3851	0.5874	2	0.0264	0.1016	0.872	2	0	0
10229	56	0	0	1	0	0	0	0.7862	0.05	0.1638	0	0.8153	0.0886	0.0961	0	0.9735	0.0242	0.0023	0	0.6403	0.0788	0.2809	0	0.7778	0.1514	0.0708	0	0.6476	0.2044	0.148	0	0.6494	0.2917	0.0589	0	0.811	0.1724	0.0166	0	0.8162	0.0077	0.1761	0	0.7369	0.2535	0.0096	0	1	0
10230	62	0	0	1	0	0	0	0.8175	0.0934	0.0891	0	0.8112	0.1793	0.0095	0	0.6726	0.307	0.0204	0	0.9723	0.0004	0.0273	0	0.726	0.2005	0.0735	0	0.6692	0.1531	0.1777	0	0.7926	0.1333	0.0741	0	0.679	0.1515	0.1695	0	0.7418	0.1078	0.1504	0	0.9461	0.0226	0.0313	0	1	0
10231	54	1	1	0	1	0	1	0.0683	0.7856	0.1461	1	0.0296	0.5144	0.456	1	0.0075	0.6226	0.3699	1	0.0774	0.8266	0.096	1	0.1447	0.5607	0.2946	1	0.0608	0.9133	0.0259	1	0.1385	0.6222	0.2393	1	0.0252	0.7014	0.2734	1	0.4173	0.5758	0.0069	1	0.0717	0.873	0.0553	1	0	1
10232	73	2	2	0	0	1	2	0.165	0.2175	0.6175	2	0.3558	0.0911	0.5531	2	0.042	0.207	0.751	2	0.0403	0.0018	0.9579	2	0.3146	0.115	0.5704	2	0.0501	0.0367	0.9132	2	0.3745	0.0863	0.5392	2	0.1069	0.0695	0.8236	2	0.0351	0.0713	0.8936	2	0.0091	0.0687	0.9222	2	0	0
10233	48	2	2	0	0	1	0	0.5981	0.3986	0.0033	2	0.2147	0.0444	0.7409	2	0.0603	0.2752	0.6645	2	0.01	0.3198	0.6702	2	0.0389	0.122	0.8391	2	0.0478	0.0472	0.905	2	0.0289	0.2856	0.6855	2	0.065	0.163	0.772	2	0.1846	0.1072	0.7082	2	0.2078	0.1262	0.666	0	1	0
10234	46	0	0	1	0	0	0	0.9368	0.04	0.0232	0	0.5536	0.0006	0.4458	0	0.9804	0.0127	0.0069	0	0.5889	0.0313	0.3798	0	0.6338	0.1909	0.1753	0	0.6802	0.2583	0.0615	0	0.7951	0.005	0.1999	0	0.9401	0.0137	0.0462	0	0.6972	0.1978	0.105	0	0.5553	0.3206	0.1241	0	1	0
10235	64	2	2	0	0	1	2	0.0374	0.0702	0.8924	2	0.0461	0.1	0.8539	2	0.0676	0.0019	0.9305	2	0.0767	0.2777	0.6456	2	0.0038	0.0481	0.9481	2	0.0539	0.001	0.9451	2	0.2881	0.0449	0.667	2	0.0478	0.1766	0.7756	2	0.2177	0.1901	0.5922	2	0.1494	0.2301	0.6205	2	0	0
10236	56	0	0	1	0	0	0	0.9719	0.026	0.0021	0	0.7653	0.0991	0.1356	0	0.7383	0.1854	0.0763	0	0.7277	0.2713	0.001	0	0.5223	0.001	0.4767	0	0.7475	0.1764	0.0761	0	0.8618	0.0988	0.0394	0	0.6418	0.1071	0.2511	0	0.6167	0.0005	0.3828	0	0.8377	0.1094	0.0529	0	1	0
10237	47	1	1	0	1	0	1	0.2175	0.7601	0.0224	1	0.0642	0.9237	0.0121	1	0.2433	0.7498	0.0069	1	0.1954	0.6767	0.1279	1	0.014	0.9124	0.0736	1	0.3935	0.5156	0.0909	1	0.1737	0.6092	0.2171	1	0.2131	0.7249	0.062	1	0.0544	0.5738	0.3718	1	0.0866	0.6772	0.2362	1	0	1
10238	67	2	2	0	0	1	1	0.0154	0.9098	0.0748	1	0.2776	0.5922	0.1302	1	0.0345	0.9549	0.0106	1	0.0064	0.982	0.0116	1	0.0252	0.9708	0.004	1	0.0508	0.9076	0.0416	0	0.9728	0.0246	0.0026	1	0.1547	0.5557	0.2896	0	0.7058	0.2658	0.0284	0	0.7619	0.0458	0.1923	1	0	1
10239	65	2	2	0	0	1	2	0.0462	0.1144	0.8394	2	0.1947	0.1412	0.6641	2	0.0039	0.0146	0.9815	2	0.1944	0.1259	0.6797	2	0.085	0.0338	0.8812	2	0.0221	0.2627	0.7152	2	0.0547	0.0598	0.8855	2	0.0081	0.0735	0.9184	2	0.0254	0.1698	0.8048	2	0.0694	0.2434	0.6872	2	0	0
10240	52	0	0	1	0	0	0	0.8639	0.0139	0.1222	0	0.6674	0.1624	0.1702	0	0.5136	0.1415	0.3449	0	0.5585	0.2137	0.2278	0	0.7122	0.2773	0.0105	0	0.9365	0.0256	0.0379	0	0.5562	0.0584	0.3854	0	0.9852	0.0104	0.0044	0	0.9815	0.012	0.0065	0	0.7262	0.1889	0.0849	0	1	0
10241	58	0	0	1	0	0	0	0.7649	0.0851	0.15	0	0.8255	0.0092	0.1653	0	0.5908	0.0099	0.3993	0	0.9882	0.0105	0.0013	0	0.9145	0.0618	0.0237	0	0.6976	0.0528	0.2496	0	0.7689	0.1987	0.0324	0	0.6782	0.1823	0.1395	0	0.9637	0.0196	0.0167	0	0.8558	0.0473	0.0969	1	0	1
10242	33	1	1	0	1	0	2	0.4332	0.0069	0.5599	0	0.7281	0.0388	0.2331	0	0.5579	0.3274	0.1147	2	0.0194	0.3966	0.584	0	0.5171	0.1382	0.3447	1	0.1775	0.6227	0.1998	1	0.0686	0.8772	0.0542	0	0.9113	0.0479	0.0408	1	0.1546	0.6377	0.2077	1	0.0487	0.9131	0.0382	0	1	0
10243	62	1	1	0	1	0	1	0.2804	0.5233	0.1963	1	0.4525	0.5468	0.0007	1	0.1379	0.6254	0.2367	1	0.0734	0.5209	0.4057	1	0.0084	0.5744	0.4172	1	0.0023	0.9931	0.0046	1	0.2974	0.6994	0.0032	1	0.1823	0.7292	0.0885	1	0.0636	0.7288	0.2076	1	0.0574	0.8067	0.1359	1	0	1
10244	51	0	0	1	0	0	0	0.652	0.328	0.02	0	0.8591	0.1091	0.0318	0	0.6374	0.1297	0.2329	0	0.9223	0.0694	0.0083	0	0.5752	0.0096	0.4152	0	0.6819	0.1466	0.1715	0	0.5703	0.2742	0.1555	0	0.7537	0.0134	0.2329	0	0.9512	0.03	0.0188	0	0.9867	0.0124	0.0009	0	1	0
10245	35	2	2	0	0	1	0	0.8665	0.1268	0.0067	2	0.1493	0.0526	0.7981	2	0.0046	0.0069	0.9885	0	0.6443	0.118	0.2377	2	0.015	0.0036	0.9814	2	0.2685	0.2149	0.5166	2	0.0396	0.0034	0.957	2	0.2121	0.2373	0.5506	2	0.1477	0.2471	0.6052	2	0.174	0.038	0.788	0	1	0
10246	53	0	0	1	0	0	0	0.7366	0.1232	0.1402	0	0.7597	0.0346	0.2057	0	0.7716	0.1368	0.0916	0	0.5485	0.434	0.0175	0	0.7349	0.2629	0.0022	0	0.5547	0.4074	0.0379	0	0.7121	0.0314	0.2565	0	0.8745	0.0614	0.0641	0	0.632	0.0415	0.3265	0	0.8622	0.0854	0.0524	0	1	0
10247	68	2	2	0	0	1	1	0.2392	0.6795	0.0813	0	0.6231	0.3335	0.0434	0	0.9183	0.0173	0.0644	0	0.6923	0.0195	0.2882	0	0.5812	0.0218	0.397	0	0.9341	0.0362	0.0297	2	0.0303	0.0461	0.9236	0	0.8418	0.1341	0.0241	2	0.0115	0.0167	0.9718	2	0.1272	0.152	0.7208	1	0	1
10248	63	1	1	0	1	0	1	0.1655	0.8155	0.019	1	0.0471	0.9025	0.0504	1	0.0083	0.8998	0.0919	1	0.2551	0.7286	0.0163	1	0.091	0.8228	0.0862	1	0.0367	0.7503	0.213	1	0.3901	0.5134	0.0965	1	0.1339	0.7152	0.1509	1	0.0175	0.8888	0.0937	1	0.0623	0.9275	0.0102	1	0	1
10249	40	2	2	0	0	1	2	0.0691	0.0428	0.8881	2	0.14	0.1398	0.7202	2	0.0546	0.1028	0.8426	2	0.0014	0.0203	0.9783	2	0.0272	0.0119	0.9609	2	0.0948	0.3174	0.5878	2	0.2917	0.0035	0.7048	2	0.0664	0.0325	0.9011	2	0.3813	0.0239	0.5948	2	0.3047	0.1387	0.5566	2	0	0
10250	43	2	2	0	0	1	2	0.135	0.035	0.83	2	0.0758	0.2884	0.6358	2	0.0045	0.1362	0.8593	2	0.0406	0.0243	0.9351	2	0.1273	0.0253	0.8474	2	0.1055	0.0669	0.8276	2	0.0364	0.0309	0.9327	2	0.0426	0.263	0.6944	2	0.1518	0.2892	0.559	2	0.0056	0.0706	0.9238	2	0	0
10251	51	0	0	1	0	0	0	0.5939	0.1103	0.2958	0	0.8356	0.1157	0.0487	0	0.9079	0.0625	0.0296	0	0.8643	0.023	0.1127	0	0.6113	0.387	0.0017	0	0.5393	0.224	0.2367	0	0.8971	0.0189	0.084	0	0.8005	0.1884	0.0111	0	0.7498	0.0545	0.1957	0	0.8187	0.0609	0.1204	0	1	0
10252	42	0	0	1	0	0	1	0.0278	0.7118	0.2604	1	0.0452	0.7315	0.2233	1	0.1341	0.7766	0.0893	1	0.0969	0.8918	0.0113	0	0.6252	0.2236	0.1512	0	0.6734	0.0527	0.2739	0	0.8135	0.0725	0.114	0	0.9356	0.0457	0.0187	0	0.8638	0.0476	0.0886	0	0.5881	0.0802	0.3317	1	0	1
10253	52	2	2	0	0	1	2	0.1694	0.1366	0.694	2	0.2194	0.153	0.6276	2	0.1476	0.094	0.7584	2	0.14	0.279	0.581	2	0.017	0.1954	0.7876	2	0.1215	0.2533	0.6252	2	0.1597	0.0569	0.7834	2	0.1403	0.0559	0.8038	2	0.0147	0.063	0.9223	2	0.0025	0.0089	0.9886	2	0	0
10254	39	2	2	0	0	1	0	0.6108	0.21	0.1792	2	0.0771	0.0731	0.8498	2	0.0949	0.1238	0.7813	0	0.8647	0.0717	0.0636	2	0.0287	0.0119	0.9594	2	0.0566	0.1802	0.7632	2	0.0531	0.0175	0.9294	2	0.148	0.0561	0.7959	2	0.0828	0.0251	0.8921	2	0.0431	0.2144	0.7425	0	1	0
10255	42	2	2	0	0	1	1	0.0229	0.8819	0.0952	1	0.0207	0.9604	0.0189	1	0.0504	0.9271	0.0225	1	0.1924	0.6766	0.131	1	0.1216	0.7829	0.0955	1	0.011	0.9451	0.0439	0	0.5294	0.3948	0.0758	1	0.0599	0.6729	0.2672	1	0.039	0.9391	0.0219	0	0.6119	0.3101	0.078	1	0	1
10256	58	1	1	0	1	0	1	0.2786	0.5842	0.1372	1	0.1195	0.8088	0.0717	1	0.2867	0.7017	0.0116	1	0.0517	0.9458	0.0025	1	0.033	0.726	0.241	1	0.0803	0.9135	0.0062	1	0.2621	0.6428	0.0951	1	0.1743	0.8175	0.0082	1	0.2125	0.5658	0.2217	1	0.028	0.9506	0.0214	1	0	1
10257	53	0	0	1	0	0	2	0.0189	0.2458	0.7353	1	0.0394	0.8987	0.0619	1	0.2255	0.6968	0.0777	2	0.0088	0.134	0.8572	1	0.2565	0.5767	0.1668	0	0.596	0.0451	0.3589	0	0.5539	0.1857	0.2604	0	0.6367	0.2942	0.0691	0	0.5948	0.3275	0.0777	0	0.6357	0.3181	0.0462	1	0	1
10258	55	0	0	1	0	0	0	0.766	0.2159	0.0181	0	0.8191	0.0954	0.0855	0	0.8976	0.0016	0.1008	0	0.7609	0.1705	0.0686	0	0.8531	0.0813	0.0656	0	0.9865	0.0033	0.0102	0	0.7835	0.1474	0.0691	0	0.7836	0.0738	0.1426	0	0.9089	0.0525	0.0386	0	0.6023	0.3759	0.0218	0	1	0
10259	57	1	1	0	1	0	2	0.0665	0.072	0.8615	2	0.2236	0.069	0.7074	2	0.284	0.1752	0.5408	2	0.1579	0.0845	0.7576	2	0.1407	0.2222	0.6371	2	0.0272	0.2935	0.6793	2	0.0432	0.4042	0.5526	2	0.0773	0.1058	0.8169	2	0.1126	0.0581	0.8293	2	0.192	0.1206	0.6874	2	0	0
10260	43	0	0	1	0	0	0	0.5497	0.2664	0.1839	0	0.5293	0.2709	0.1998	0	0.5569	0.2449	0.1982	0	0.9972	0.0022	0.0006	0	0.8908	0.0671	0.0421	0	0.6635	0.3053	0.0312	0	0.6537	0.0806	0.2657	0	0.9803	0.0189	0.0008	0	0.9695	0.025	0.0055	0	0.9434	0.0418	0.0148	0	1	0
10261	53	0	0	1	0	0	0	0.7789	0.123	0.0981	0	0.6529	0.3214	0.0257	0	0.6546	0.2925	0.0529	0	0.963	0.0055	0.0315	0	0.7112	0.1116	0.1772	0	0.6537	0.1387	0.2076	0	0.6188	0.1676	0.2136	0	0.9732	0.0189	0.0079	0	0.7896	0.1571	0.0533	0	0.5707	0.3157	0.1136	0	1	0
10262	77	2	2	0	0	1	2	0.1729	0.0994	0.7277	2	0.0461	0.0315	0.9224	2	0.1641	0.1339	0.702	2	0.0219	0.1548	0.8233	2	0.0175	0.0345	0.948	2	0.0013	0.0038	0.9949	2	0.368	0.1012	0.5308	2	0.079	0.125	0.796	2	0.0076	0.1709	0.8215	2	0.2519	0.105	0.6431	2	0	0
10263	26	2	2	0	0	1	0	0.8513	0.0824	0.0663	2	0.238	0.2154	0.5466	2	0.0314	0.047	0.9216	2	0.1401	0.2134	0.6465	2	0.1013	0.2066	0.6921	2	0.2571	0.09	0.6529	2	0.0374	0.0872	0.8754	2	0.2472	0.0852	0.6676	2	0.1165	0.0571	0.8264	2	0.2214	0.0818	0.6968	2	0	0
10264	43	2	2	0	0	1	1	0.0868	0.5578	0.3554	0	0.545	0.1425	0.3125	1	0.0931	0.9042	0.0027	1	0.0268	0.8154	0.1578	1	0.0169	0.8166	0.1665	0	0.6068	0.377	0.0162	0	0.6737	0.0872	0.2391	0	0.734	0.1903	0.0757	0	0.7649	0.1337	0.1014	0	0.7852	0.1699	0.0449	1	0	1
10265	53	0	0	1	0	0	0	0.8058	0.0644	0.1298	0	0.8343	0.0765	0.0892	0	0.8451	0.048	0.1069	0	0.7662	0.203	0.0308	0	0.7026	0.2639	0.0335	0	0.8725	0.0653	0.0622	0	0.8812	0.0688	0.05	0	0.9566	0.0163	0.0271	0	0.8999	0.0871	0.013	0	0.7488	0.177	0.0742	0	1	0
10266	42	2	2	0	0	1	1	0.0687	0.6846	0.2467	0	0.9479	0.0031	0.049	0	0.6157	0.2093	0.175	1	0.0767	0.8134	0.1099	1	0.2359	0.7059	0.0582	0	0.8708	0.0891	0.0401	0	0.7778	0.0485	0.1737	0	0.7504	0.143	0.1066	0	0.6299	0.1983	0.1718	0	0.7114	0.0715	0.2171	1	0	1
10267	65	1	1	0	1	0	1	0.1752	0.7976	0.0272	1	0.1892	0.8065	0.0043	1	0.013	0.6504	0.3366	1	0.1118	0.8337	0.0545	1	0.0547	0.6288	0.3165	1	0.1943	0.6771	0.1286	1	0.0067	0.9852	0.0081	1	0.0494	0.9482	0.0024	1	0.2946	0.6045	0.1009	1	0.0971	0.8334	0.0695	1	0	1
10268	53	1	1	0	1	0	2	0.0441	0.0812	0.8747	0	0.7823	0.1707	0.047	0	0.8876	0.0241	0.0883	2	0.0353	0.0098	0.9549	0	0.5337	0.3661	0.1002	1	0.1836	0.5471	0.2693	1	0.2475	0.5991	0.1534	1	0.128	0.8563	0.0157	1	0.1202	0.8107	0.0691	1	0.0608	0.7799	0.1593	0	1	0
10269	50	0	0	1	0	0	0	0.8456	0.0606	0.0938	0	0.5639	0.1747	0.2614	0	0.5011	0.3331	0.1658	0	0.9211	0.037	0.0419	0	0.8219	0.0867	0.0914	0	0.8294	0.1414	0.0292	0	0.5861	0.1233	0.2906	0	0.6103	0.2385	0.1512	0	0.7321	0.0612	0.2067	0	0.7353	0.0297	0.235	0	1	0
10270	53	0	0	1	0	0	1	0.1047	0.6294	0.2659	1	0.1764	0.745	0.0786	0	0.9932	0.0068	2.86E-17	1	0.1079	0.8193	7.28E-02	0	0.9419	0.0136	0.0445	0	0.6079	0.3589	3.32E-02	0	0.661	0.1749	1.64E-01	0	0.7537	0.0807	0.1656	0	0.8151	0.0278	0.1571	0	0.7402	0.0615	0.1983	1	0	1
10271	64	1	1	0	1	0	1	0.0603	0.9051	0.0346	1	0.0423	0.6974	0.2603	1	0.0369	0.5803	0.3828	1	0.0324	0.6852	0.2824	1	0.1945	0.7659	0.0396	1	0.2025	0.7452	0.0523	1	0.211	0.7714	0.0176	1	0.3296	0.6388	0.0316	1	0.0925	0.7087	0.1988	1	0.0262	0.8065	0.1673	1	0	1
10272	50	0	0	1	0	0	0	0.7813	0.2111	0.0076	0	0.527	0.0398	0.4332	0	0.9318	0.0344	0.0338	0	0.6392	0.1944	0.1664	0	0.7672	0.1574	0.0754	0	0.6303	0.2091	0.1606	0	0.5607	0.1364	0.3029	0	0.9612	0.0013	0.0375	0	0.8715	0.0749	0.0536	0	0.9573	0.042	0.0007	0	1	0
10273	52	1	1	0	1	0	1	0.0008	0.9219	0.0773	1	0.2607	0.635	0.1043	1	0.1656	0.7008	0.1336	1	0.0456	0.8781	0.0763	1	0.0248	0.8838	0.0914	1	0.0364	0.6351	0.3285	1	0.1724	0.7989	0.0287	1	0.0943	0.8435	0.0622	1	0.3174	0.5586	0.124	1	0.0677	0.8386	0.0937	1	0	1
10274	49	1	1	0	1	0	1	0.0755	0.6543	0.2702	1	0.0181	0.8932	0.0887	1	0.088	0.594	0.318	1	0.0474	0.6674	0.2852	1	0.0024	0.9577	0.0399	1	0.1204	0.8293	0.0503	1	0.0042	0.9777	0.0181	1	0.1552	0.7027	0.1421	1	0.1858	0.7877	0.0265	1	0.2061	0.7572	0.0367	1	0	1
10275	55	0	0	1	0	0	0	0.7563	0.1076	0.1361	0	0.9869	0.005	0.0081	0	0.8743	0.024	0.1017	0	0.9102	0.0597	0.0301	0	0.9011	0.0331	0.0658	0	0.8561	0.0118	0.1321	0	0.7434	0.2444	0.0122	0	0.5907	0.111	0.2983	0	0.9686	0.0177	0.0137	0	0.7606	0.1189	0.1205	0	1	0
10276	52	1	1	0	1	0	1	0.1219	0.8336	0.0445	1	0.2455	0.5879	0.1666	1	0.0777	0.746	0.1763	1	0.1541	0.6473	0.1986	1	0.0081	0.9508	0.0411	1	0.0244	0.8749	0.1007	1	0.0173	0.719	0.2637	1	0.0264	0.6634	0.3102	1	0.166	0.7949	0.0391	1	0.0648	0.9274	0.0078	1	0	1
10277	57	0	0	1	0	0	2	0.0611	0.4372	0.5017	2	0.2304	0.0213	0.7483	2	0.0284	0.1719	0.7997	2	0.1394	0.0175	0.8431	2	0.0804	0.0048	0.9148	2	0.0024	0.0566	0.941	2	0.0402	0.0237	0.9361	2	0.1416	0.0513	0.8071	2	0.3448	0.0578	0.5974	2	0.0893	0.2035	0.7072	2	0	0
10278	47	2	2	0	0	1	1	0.0683	0.9211	0.0106	1	0.0412	0.9319	0.0269	1	0.2263	0.7653	0.0084	1	0.0737	0.7244	0.2019	1	0.4365	0.5041	0.0594	1	0.2051	0.7109	0.084	1	0.1278	0.7112	0.161	1	0.1386	0.6632	0.1982	1	0.0156	0.955	0.0294	1	0.1725	0.6795	0.148	1	0	1
10279	39	2	2	0	0	1	2	0.0028	0.0024	0.9948	2	0.1751	0.1293	0.6956	2	0.1757	0.2791	0.5452	2	0.0031	0.0577	0.9392	2	0.3147	0.0371	0.6482	2	0.1044	0.0165	0.8791	2	0.087	0.0414	0.8716	2	0.2153	0.0359	0.7488	2	0.0658	0.3206	0.6136	2	0.026	0.213	0.761	2	0	0
10280	63	1	1	0	1	0	2	0.0812	0.1271	0.7917	2	0.0968	0.0844	0.8188	2	0.1411	0.3516	0.5073	2	0.0038	0.1715	0.8247	2	0.0658	0.0556	0.8786	2	0.0331	0.0053	0.9616	2	0.0858	0.3272	0.587	2	0.0877	0.0199	0.8924	2	0.2043	0.1108	0.6849	2	0.039	0.1428	0.8182	2	0	0
10281	47	1	1	0	1	0	1	0.3543	0.5644	0.0813	1	0.0597	0.7505	0.1898	1	0.183	0.7222	0.0948	1	0.0608	0.9337	0.0055	1	0.1812	0.7526	0.0662	1	0.2269	0.5738	0.1993	1	0.1148	0.819	0.0662	1	0.0561	0.7201	0.2238	1	0.032	0.9604	0.0076	1	0.0561	0.7251	0.2188	1	0	1
10282	65	2	2	0	0	1	0	0.5732	0.3755	0.0513	2	0.0973	0.032	0.8707	2	0.3314	0.0676	0.601	2	0.0095	0.0292	0.9613	2	0.1248	0.24	0.6352	2	0.267	0.0443	0.6887	2	0.1204	0.0656	0.814	2	0.0402	0.0402	0.9196	2	0.0199	0.1411	0.839	2	0.2947	0.1194	0.5859	2	0	0
10283	54	1	1	0	1	0	1	0.0266	0.6572	0.3162	1	0.3598	0.6232	0.017	1	0.123	0.8095	0.0675	1	0.0068	0.898	0.0952	1	0.0098	0.9127	0.0775	1	0.0931	0.799	0.1079	1	0.0688	0.7743	0.1569	1	0.1683	0.7823	0.0494	1	0.2072	0.6781	0.1147	1	0.1765	0.6362	0.1873	1	0	1
10284	55	1	1	0	1	0	1	0.0924	0.8716	0.036	1	0.0414	0.7258	0.2328	1	0.0481	0.8644	0.0875	1	0.1782	0.7251	0.0967	1	0.1429	0.7762	0.0809	1	0.0727	0.6051	0.3222	1	0.0469	0.8612	0.0919	1	0.0052	0.7446	0.2502	1	0.0658	0.7823	0.1519	1	0.0555	0.9378	0.0067	1	0	1
10285	44	2	2	0	0	1	0	0.6834	0.2742	0.0424	0	0.6073	0.2571	0.1356	0	0.9499	0.0319	0.0182	0	0.7209	0.2707	0.0084	0	0.6846	0.2823	0.0331	2	0.102	0.1831	0.7149	2	0.1564	0.0683	0.7753	2	0.2752	0.0939	0.6309	2	0.2752	0.0377	0.6871	2	0.2348	0.0833	0.6819	0	1	0
10286	55	1	1	0	1	0	0	0.8228	0.1417	0.0355	1	0.1102	0.713	0.1768	1	0.0844	0.6371	0.2785	0	0.8587	0.1169	0.0244	1	0.0802	0.8551	0.0647	1	0.2987	0.6595	0.0418	1	0.0485	0.5754	0.3761	1	0.079	0.9125	0.0085	1	0.0144	0.9678	0.0178	1	0.3446	0.6245	0.0309	0	1	0
10287	51	1	1	0	1	0	1	0.4277	0.5433	0.029	1	0.2267	0.6606	0.1127	1	0.0054	0.944	0.0506	1	0.0364	0.8363	0.1273	1	0.0271	0.7973	0.1756	1	0.0416	0.7652	0.1932	1	0.1688	0.604	0.2272	1	0.0031	0.94	0.0569	1	0.2496	0.6051	0.1453	1	0.0207	0.9241	0.0552	1	0	1
10288	37	0	0	1	0	0	2	0.0891	0.3326	0.5783	1	0.0431	0.808	0.1489	1	0.0019	0.7284	0.2697	2	0.0395	0.0344	0.9261	1	0.3438	0.5453	0.1109	0	0.8431	0.0707	0.0862	0	0.8071	0.1305	0.0624	0	0.691	0.1612	0.1478	0	0.5964	0.2588	0.1448	0	0.841	0.1254	0.0336	1	0	1
10289	64	0	0	1	0	0	1	0.1619	0.6103	0.2278	1	0.0043	0.9901	0.0056	1	0.1903	0.576	0.2337	1	0.1076	0.5465	0.3459	0	0.7909	0.0232	0.1859	0	0.5618	0.3438	0.0944	0	0.5168	0.0933	0.3899	0	0.9653	0.0142	0.0205	0	0.9109	0.01	0.0791	0	0.9079	0.0085	0.0836	1	0	1
10290	50	1	1	0	1	0	1	0.1007	0.783	0.1163	1	0.0741	0.7726	0.1533	1	0.2879	0.5553	0.1568	1	0.1512	0.8362	0.0126	1	0.1065	0.687	0.2065	1	0.1191	0.8436	0.0373	1	0.2335	0.6716	0.0949	1	0.2206	0.6659	0.1135	1	0.0061	0.9352	0.0587	1	0.1314	0.6724	0.1962	1	0	1
10291	58	0	0	1	0	0	0	0.8831	0.0109	0.106	0	0.5857	0.063	0.3513	0	0.7528	0.1782	0.069	0	0.5005	0.309	0.1905	0	0.6862	0.138	0.1758	0	0.7837	0.1167	0.0996	0	0.6277	0.1493	0.223	0	0.843	0.0548	0.1022	0	0.9796	0.0143	0.0061	0	0.9101	0.0673	0.0226	0	1	0
10292	47	1	1	0	1	0	1	0.0576	0.7524	0.19	1	0.0968	0.5401	0.3631	1	0.1022	0.5764	0.3214	1	0.0256	0.922	0.0524	1	0.0095	0.651	0.3395	1	0.0883	0.83	0.0817	1	0.0511	0.9115	0.0374	1	0.0285	0.8224	0.1491	1	0.1602	0.6839	0.1559	1	0.1727	0.7437	0.0836	1	0	1
10293	66	2	2	0	0	1	0	0.8691	0.0789	0.052	2	0.0685	0.0011	0.9304	2	0.2223	0.0987	0.679	2	0.0561	0.0494	0.8945	2	0.0287	0.1922	0.7791	2	0.2634	0.0898	0.6468	2	0.0548	0.0325	0.9127	2	0.1203	0.1064	0.7733	2	0.0156	0.0113	0.9731	2	0.2368	0.1023	0.6609	2	0	0
10294	54	2	2	0	0	1	2	0.0164	0.0025	0.9811	2	0.0024	0.1337	0.8639	2	0.1353	0.1993	0.6654	2	0.0012	0.0055	0.9933	2	0.377	0.0178	0.6052	2	0.1109	0.1472	0.7419	2	0.2709	0.0167	0.7124	2	0.0812	0.1941	0.7247	2	0.0815	0.0166	0.9019	2	0.1437	0.0491	0.8072	2	0	0
10295	43	2	2	0	0	1	2	0.0562	0.0408	0.903	2	0.3258	0.1223	0.5519	2	0.0606	0.0794	0.86	2	0.0615	0.0475	0.891	2	0.0127	0.0137	0.9736	2	0.255	0.0578	0.6872	2	0.1237	0.0077	0.8686	2	0.2151	0.0226	0.7623	2	0.0294	0.1344	0.8362	2	0.3071	0.0757	0.6172	2	0	0
10296	56	2	2	0	0	1	2	0.3254	0.1359	0.5387	2	0.0274	0.2844	0.6882	2	0.0003	0.1653	0.8344	2	0.0547	0.3836	0.5617	2	0.0222	0.0081	0.9697	2	0.3065	0.013	0.6805	2	0.0015	0.0209	0.9776	2	0.3873	0.0544	0.5583	2	0.3462	0.0011	0.6527	2	0.0679	0.1431	0.789	2	0	0
10297	41	2	2	0	0	1	1	0.1808	0.7423	0.0769	0	0.654	0.1564	0.1896	1	0.1352	0.612	0.2528	1	0.0392	0.6803	0.2805	1	0.04	0.8461	0.1139	0	0.5049	0.3935	0.1016	0	0.7356	0.2401	0.0243	0	0.8705	0.0351	0.0944	0	0.9635	0.0225	0.014	0	0.9536	0.034	0.0124	1	0	1
10298	16	1	1	0	1	0	1	0.1119	0.7079	0.1802	1	0.0576	0.5628	0.3796	1	0.0267	0.8892	0.0841	1	0.122	0.8007	0.0773	1	0.1095	0.7337	0.1568	1	0.1532	0.7589	0.0879	1	0.2591	0.5878	0.1531	1	0.1209	0.7786	0.1005	1	0.0476	0.9335	0.0189	1	0.0864	0.7911	0.1225	0	1	0
10299	63	1	1	0	1	0	1	0.1292	0.5272	0.3436	1	0.0098	0.8903	0.0999	1	0.3272	0.6389	0.0339	1	0.0282	0.8615	0.1103	1	0.3978	0.5657	0.0365	1	0.0124	0.8293	0.1583	1	0.2416	0.5753	0.1831	1	0.3885	0.5888	0.0227	1	0.0305	0.9482	0.0213	1	0.2544	0.7221	0.0235	1	0	1
10300	39	0	0	1	0	0	0	0.5821	0.0231	0.3948	0	0.9246	0.0454	0.03	0	0.7903	0.1468	0.0629	0	0.5979	0.0478	0.3543	0	0.5576	0.3358	0.1066	0	0.8274	0.08	0.0926	0	0.6723	0.0617	0.266	0	0.6332	0.0675	0.2993	0	0.7027	0.0948	0.2025	0	0.5591	0.3357	0.1052	0	1	0
10301	48	2	2	0	0	1	2	0.028	0.0537	0.9183	2	0.0992	0.0369	0.8639	2	0.0421	0.1054	0.8525	2	0.1273	0.2609	0.6118	2	0.0877	0.116	0.7963	2	0.0329	0.0037	0.9634	2	0.0725	0.3945	0.533	2	0.04	0.0153	0.9447	2	0.0955	0.0742	0.8303	2	0.267	0.1425	0.5905	2	0	0
10302	78	1	1	0	1	0	0	0.5081	0.0612	0.4307	0	0.9431	0.0194	0.0375	1	0.0432	0.9271	0.0297	0	0.7443	0.1151	0.1406	1	0.1005	0.8114	0.0881	1	0.2383	0.7606	0.0011	1	0.0001	0.8721	0.1278	1	0.0463	0.9307	0.023	1	0.4137	0.5649	0.0214	1	0.2412	0.7102	0.0486	0	1	0
10303	39	0	0	1	0	0	0	0.5274	0.1844	0.2882	0	0.7441	0.0862	0.1697	0	0.9776	0.012	0.0104	0	0.8833	0.0539	0.0628	0	0.857	0.1073	0.0357	0	0.8538	0.0471	0.0991	0	0.8617	0.0438	0.0945	0	0.7791	0.0798	0.1411	0	0.6255	0.2796	0.0949	0	0.8545	0.1112	0.0343	0	1	0
10304	65	0	0	1	0	0	0	0.9715	0.0061	0.0224	0	0.8309	0.0212	0.1479	0	0.5259	0.1984	0.2757	0	0.9008	0.0972	0.002	0	0.5207	0.0915	0.3878	0	0.6048	0.3252	0.07	0	0.9783	0.0176	0.0041	0	0.5831	0.1157	0.3012	0	0.977	0.0025	0.0205	0	0.9678	0.025	0.0072	0	1	0
10305	50	1	1	0	1	0	1	0.1158	0.6997	0.1845	1	0.1634	0.7282	0.1084	1	0.1381	0.8071	0.0548	1	0.0021	0.8539	0.144	1	0.2055	0.5578	0.2367	1	0.0815	0.8565	0.062	1	0.1138	0.8378	0.0484	1	0.2201	0.7502	0.0297	1	0.1215	0.7644	0.1141	1	0.0646	0.9226	0.0128	1	0	1
10306	70	2	2	0	0	1	2	0.11	0.3586	0.5314	2	0.3358	0.1242	0.54	2	0.1347	0.1134	0.7519	2	0.1016	0.3036	0.5948	2	0.0376	0.4464	0.516	2	0.0933	0.0213	0.8854	2	0.0902	0.0032	0.9066	2	0.1715	0.1545	0.674	2	0.0154	0.036	0.9486	2	0.0011	0.0292	0.9697	2	0	0
10307	49	1	1	0	1	0	1	0.0526	0.9349	0.0125	1	0.3834	0.5089	0.1077	1	0.0264	0.9345	0.0391	1	0.0256	0.9176	0.0568	1	0.206	0.7539	0.0401	1	0.3807	0.6156	0.0037	1	0.0047	0.7022	0.2931	1	0.0523	0.7193	0.2284	1	0.4307	0.5594	0.0099	1	0.1757	0.7726	0.0517	1	0	1
10308	45	0	0	1	0	0	2	0.054	0.0287	0.9173	2	0.225	0.2296	0.5454	2	0.1654	0.2376	0.597	2	0.0189	0.0353	0.9458	2	0.0273	0.0467	0.926	2	0.1813	0.1384	0.6803	2	0.3702	0.0758	0.554	2	0.1234	0.0301	0.8465	2	0.0568	0.0443	0.8989	2	0.0524	0.0568	0.8908	2	0	0
10309	56	1	1	0	1	0	1	0.0854	0.6245	0.2901	1	0.2937	0.5097	0.1966	1	0.4059	0.5521	0.042	1	0.2041	0.7917	0.0042	1	0.1343	0.6718	0.1939	1	0.0802	0.6148	0.305	1	0.0623	0.8642	0.0735	1	0.3584	0.5887	0.0529	1	0.2057	0.7311	0.0632	1	0.1078	0.6925	0.1997	1	0	1
10310	51	2	2	0	0	1	1	0.0287	0.944	0.0273	1	0.0541	0.8813	0.0646	1	0.0629	0.7368	0.2003	1	0.3709	0.6195	0.0096	1	0.3944	0.5766	0.029	1	0.0101	0.9637	0.0262	0	0.7205	0.0478	0.2317	1	0.1288	0.7425	0.1287	1	0.023	0.6085	0.3685	0	0.988	0.0057	0.0063	1	0	1
10311	65	1	1	0	1	0	2	0.1071	0.0328	0.8601	0	0.5878	0.0309	0.3813	0	0.6479	0.2797	0.0724	0	0.7033	0.1826	0.1141	0	0.5686	0.03	0.4014	1	0.2406	0.7251	0.0343	1	0.0864	0.8595	0.0541	1	0.1954	0.5775	0.2271	1	0.1864	0.6272	0.1864	1	0.2561	0.5812	0.1627	0	1	0
10312	58	1	1	0	1	0	1	0.0771	0.6763	0.2466	1	0.1413	0.8139	0.0448	1	0.0064	0.9306	0.063	1	0.0009	0.995	0.0041	1	0.1003	0.5809	0.3188	1	0.1623	0.6287	0.209	1	0.0462	0.8785	0.0753	1	0.2626	0.6786	0.0588	1	0.018	0.8159	0.1661	1	0.0372	0.7591	0.2037	1	0	1
10313	74	1	1	0	1	0	1	0.0276	0.9541	0.0183	1	0.1493	0.8041	0.0466	1	0.0508	0.9491	1.00E-04	1	0.172	0.671	1.57E-01	1	0.1922	0.5601	0.2477	1	0.0182	0.7252	2.57E-01	1	0	0.9241	7.59E-02	1	0.129	0.812	0.059	1	0.0071	0.9719	0.021	1	0.0877	0.598	0.3143	1	0	1
10314	48	0	0	1	0	0	0	0.701	0.1569	0.1421	0	0.8198	0.0993	0.0809	0	0.752	0.1795	0.0685	0	0.5491	0.2503	0.2006	0	0.6989	0.0704	0.2307	0	0.9891	0.0049	0.006	0	0.9385	0.0599	0.0016	0	0.6825	0.2992	0.0183	0	0.9452	0.0293	0.0255	0	0.9468	0.0274	0.0258	0	1	0
10315	43	2	2	0	0	1	2	0.1354	0.0254	0.8392	2	0.2229	0.2239	0.5532	2	0.2684	0.0532	0.6784	2	0.1681	0.2557	0.5762	2	0.0414	0.0765	0.8821	2	0.001	0.1925	0.8065	2	0.1305	0.0203	0.8492	2	0.2934	0.1132	0.5934	2	0.2718	0.1633	0.5649	2	0.0033	0.0122	0.9845	2	0	0
10316	50	0	0	1	0	0	0	0.7311	0.2344	0.0345	0	0.5308	0.2062	0.263	0	0.7757	0.1581	0.0662	0	0.7992	0.0179	0.1829	0	0.7637	0.1825	0.0538	0	0.9422	0.0419	0.0159	0	0.6256	0.2064	0.168	0	0.8498	0.0489	0.1013	0	0.9624	0.012	0.0256	0	0.8722	0.0549	0.0729	0	1	0
10317	79	0	0	1	0	0	0	0.5107	0.0343	0.455	0	0.5275	0.2176	0.2549	0	0.9495	0.039	0.0115	0	0.5286	0.3356	0.1358	0	0.743	0.2517	0.0053	0	0.8206	0.1527	0.0267	0	0.65	0.0867	0.2633	0	0.6842	0.1952	0.1206	0	0.6317	0.3271	0.0412	0	0.6283	0.0675	0.3042	0	1	0
10318	78	1	1	0	1	0	2	0.1517	0.0003	0.848	0	0.7731	0.1503	0.0766	0	0.5505	0.2491	0.2004	2	0.0106	0.002	0.9874	0	0.9205	0.0242	0.0553	1	0.1999	0.554	0.2461	1	0.2172	0.6981	0.0847	1	0.1066	0.8391	0.0543	1	0.1065	0.5659	0.3276	1	0.3289	0.6427	0.0284	0	1	0
10319	40	0	0	1	0	0	1	0.3493	0.5027	0.148	1	0.0366	0.9446	0.0188	1	0.0375	0.9386	0.0239	2	0.1008	0.1994	0.6998	0	0.9898	0.0091	0.0011	0	0.9224	0.0443	0.0333	0	0.739	0.2029	0.0581	0	0.5638	0.0886	0.3476	0	0.5519	0.2689	0.1792	0	0.8086	0.0502	0.1412	1	0	1
10320	59	1	1	0	1	0	1	0.0555	0.9365	0.008	1	0.1561	0.504	0.3399	1	0.0776	0.5241	0.3983	1	0.449	0.5181	0.0329	1	0.2156	0.7516	0.0328	1	0.4658	0.5305	0.0037	1	0.2308	0.6087	0.1605	1	0.0619	0.9315	0.0066	1	0.1492	0.8099	0.0409	1	0.0192	0.7893	0.1915	1	0	1
10321	44	2	2	0	0	1	0	0.8375	0.1567	0.0058	2	0.1183	0.0487	0.833	2	0.1068	0.0212	0.872	0	0.7925	0.0445	0.163	2	0.034	0.4031	0.5629	2	0.0275	0.0193	0.9532	2	0.2523	0.0906	0.6571	2	0.1602	0.1899	0.6499	2	0.1031	0.0789	0.818	2	0.0462	0.1013	0.8525	0	1	0
10322	49	0	0	1	0	0	0	0.9473	0.0277	0.025	0	0.5858	0.1627	0.2515	0	0.5372	0.1752	0.2876	0	0.8811	0.0525	0.0664	0	0.5978	0.2214	0.1808	0	0.6487	0.0721	0.2792	0	0.655	0.0211	0.3239	0	0.8065	0.0459	0.1476	0	0.7851	0.1061	0.1088	0	0.8858	0.0161	0.0981	0	1	0
10323	59	2	2	0	0	1	2	0.1767	0.0354	0.7879	2	0.0064	0.0412	0.9524	2	0.149	0.3085	0.5425	2	0.0959	0.0112	0.8929	2	0.0625	0.042	0.8955	2	0.072	0.0857	0.8423	2	0.4119	0.0027	0.5854	2	0.0383	0.0236	0.9381	2	0.2473	0.2009	0.5518	2	0.1307	0.2447	0.6246	2	0	0
10324	61	1	1	0	1	0	1	0.1957	0.5566	0.2477	1	0.1655	0.5318	0.3027	1	0.005	0.9807	0.0143	1	0.3529	0.5397	0.1074	1	0.1364	0.7718	0.0918	1	0.263	0.7322	0.0048	1	0.2298	0.6995	0.0707	1	0.0243	0.8734	0.1023	1	0.1291	0.8361	0.0348	1	0.2954	0.6335	0.0711	1	0	1
10325	59	0	0	1	0	0	0	0.5401	0.1003	0.3596	0	0.7217	0.2517	0.0266	0	0.738	0.1318	0.1302	1	0.4368	0.5354	0.0278	0	0.854	0.1294	0.0166	0	0.6499	0.1439	0.2062	0	0.7018	0.1939	0.1043	0	0.6229	0.0428	0.3343	0	0.9061	0.0741	0.0198	0	0.9062	0.0343	0.0595	1	0	1
10326	50	2	2	0	0	1	1	0.1267	0.8363	0.037	1	0.2128	0.6365	0.1507	1	0.0798	0.5162	0.404	1	0.1923	0.7942	0.0135	1	0.2246	0.5098	0.2656	1	0.1749	0.5665	0.2586	1	0.0389	0.7522	0.2089	1	0.0619	0.7668	0.1713	1	0.0461	0.869	0.0849	1	0.1201	0.6593	0.2206	1	0	1
10327	81	1	1	0	1	0	0	0.7306	0.1264	0.143	0	0.9864	0.0048	0.0088	0	0.9115	0.0604	0.0281	0	0.93	0.0302	0.0398	0	0.6478	0.0307	0.3215	1	0.1961	0.6283	0.1756	1	0.1481	0.509	0.3429	1	0.1165	0.6842	0.1993	1	0.0745	0.88	0.0455	1	0.0074	0.7649	0.2277	0	1	0
10328	57	0	0	1	0	0	2	0.187	0.1761	0.6369	1	0.0551	0.873	0.0719	1	0.0699	0.7925	0.1376	2	0.0901	0.1461	0.7638	1	0.0086	0.9632	0.0282	0	0.9395	0.047	0.0135	0	0.529	0.3693	0.1017	0	0.806	0.0788	0.1152	0	0.708	0.1505	0.1415	0	0.7761	0.2028	0.0211	1	0	1
10329	71	0	0	1	0	0	0	0.7949	0.0853	0.1198	0	0.7631	0.1664	0.0705	0	0.9148	0.0392	0.046	0	0.78	0.2083	0.0117	0	0.5032	0.1583	0.3385	0	0.7772	0.0245	0.1983	0	0.6239	0.3652	0.0109	0	0.5826	0.0497	0.3677	0	0.6001	0.3378	0.0621	0	0.8554	0.13	0.0146	0	1	0
10330	33	0	0	1	0	0	2	0.0212	0.0288	0.95	2	0.0883	0.297	0.6147	2	0.3801	0.0286	0.5913	2	0.273	0.0479	0.6791	2	0.3709	0.1188	0.5103	2	0.0019	0.028	0.9701	2	0.3404	0.0818	0.5778	2	0.0198	0.23	0.7502	2	0.007	0.0324	0.9606	2	0.0551	0.168	0.7769	2	0	0
10331	61	1	1	0	1	0	1	0.0349	0.8868	0.0783	1	0.163	0.7811	0.0559	1	0.1226	0.8308	0.0466	1	0.0216	0.9496	0.0288	1	0.2483	0.6578	0.0939	1	0.2292	0.5831	0.1877	1	0.0624	0.8922	0.0454	1	0.0669	0.8722	0.0609	1	0.0593	0.5631	0.3776	1	0.0079	0.9862	0.0059	1	0	1
10332	53	0	0	1	0	0	2	0.0045	0.001	0.9945	2	0.0073	0.0149	0.9778	2	0.393	0.0937	0.5133	2	0.0806	0.0302	0.8892	2	0.0393	0.0636	0.8971	2	0.0811	0.0739	0.845	2	0.0113	0.198	0.7907	2	0.2536	0.0345	0.7119	2	0.1726	0.0773	0.7501	2	0.2071	0.1731	0.6198	2	0	0
10333	59	2	2	0	0	1	2	0.4044	0.0089	0.5867	2	0.1115	0.2659	0.6226	2	0.0345	0.1397	0.8258	2	0.0613	0.0555	0.8832	2	0.0921	0.0013	0.9066	2	0.0878	0.0962	0.816	2	0.1392	0.0447	0.8161	2	0.0916	0.0789	0.8295	2	0.0124	0.1047	0.8829	2	0.0505	0.0608	0.8887	2	0	0
10334	61	1	1	0	1	0	1	0.4272	0.5348	0.038	1	0.0444	0.6437	0.3119	1	0.3471	0.6059	0.047	1	0.0315	0.8987	0.0698	1	0.2015	0.7524	0.0461	1	0.1636	0.7441	0.0923	1	0.0872	0.7898	0.123	1	0.0607	0.5699	0.3694	1	0.0372	0.7267	0.2361	1	0.1154	0.6445	0.2401	1	0	1
10335	42	1	1	0	1	0	1	0.1135	0.7492	0.1373	1	0.0684	0.8884	0.0432	1	0.2034	0.6695	0.1271	1	0.1629	0.5181	0.319	1	0.0098	0.8721	0.1181	1	0.1408	0.7084	0.1508	1	0.0562	0.9178	0.026	1	0.1497	0.8312	0.0191	1	0.058	0.8693	0.0727	1	0.0735	0.554	0.3725	0	1	0
10336	52	1	1	0	1	0	1	0.0459	0.9051	0.049	1	0.3785	0.5916	0.0299	1	0.043	0.952	0.005	1	0.0036	0.5899	0.4065	1	0.1846	0.6557	0.1597	1	0.0723	0.8953	0.0324	1	0.0372	0.6155	0.3473	1	0.1882	0.7401	0.0717	1	0.3437	0.5942	0.0621	1	0.0332	0.781	0.1858	1	0	1
10337	56	0	0	1	0	0	0	0.9588	0.0069	0.0343	0	0.746	0.097	0.157	0	0.8539	0.0612	0.0849	0	0.8543	0.1453	0.0004	0	0.7196	0.2115	0.0689	0	0.8041	0.0798	0.1161	0	0.6346	0.0704	0.295	0	0.751	0.1885	0.0605	0	0.9388	0.0517	0.0095	0	0.9255	0.0342	0.0403	0	1	0
10338	66	2	2	0	0	1	1	0.3282	0.6715	0.0003	0	0.5694	0.094	0.3366	1	0.1757	0.638	0.1863	1	0.2149	0.6005	0.1846	1	0.0073	0.9782	0.0145	0	0.9279	0.0634	0.0087	0	0.9454	0.0225	0.0321	0	0.6219	0.0571	0.321	0	0.6027	0.1851	0.2122	0	0.9776	0.0141	0.0083	1	0	1
10339	64	1	1	0	1	0	1	0.1359	0.6006	0.2635	1	0.1929	0.7281	0.079	1	0.363	0.5876	0.0494	1	0.2663	0.5188	0.2149	1	0.0618	0.8895	0.0487	1	0.003	0.7911	0.2059	1	0.1634	0.6717	0.1649	1	0.1953	0.7949	0.0098	1	0.0899	0.79	0.1201	1	0.0478	0.8229	0.1293	1	0	1
10340	55	2	2	0	0	1	2	0.0802	0.067	0.8528	2	0.0288	0.093	0.8782	2	0.0847	0.2811	0.6342	2	0.0401	0.0152	0.9447	2	0.2435	0.0716	0.6849	2	0.0985	0.0862	0.8153	2	0.2804	0.1656	0.554	2	0.0155	0.4032	0.5813	2	0.1627	0.1937	0.6436	2	0.001	0.4008	0.5982	2	0	0
10341	47	0	0	1	0	0	0	0.5317	0.3143	0.154	0	0.6477	0.1118	0.2405	0	0.8505	0.0549	0.0946	0	0.7342	0.0194	0.2464	0	0.7676	0.0235	0.2089	0	0.8865	0.0049	0.1086	0	0.7572	0.1802	0.0626	0	0.9794	0.015	0.0056	0	0.5871	0.0107	0.4022	0	0.6142	0.241	0.1448	0	1	0
10342	73	1	1	0	1	0	1	0.0977	0.7065	0.1958	1	0.1235	0.6173	0.2592	1	0.0419	0.5759	0.3822	1	0.3081	0.5966	0.0953	1	0.1182	0.6826	0.1992	1	0.0766	0.9074	0.016	1	0.0647	0.593	0.3423	1	0.2446	0.7311	0.0243	1	0.1969	0.7149	0.0882	1	0.1031	0.7138	0.1831	1	0	1
10343	60	1	1	0	1	0	1	0.0046	0.5031	0.4923	1	0.0145	0.9579	0.0276	1	0.2687	0.6665	0.0648	1	0.0727	0.5553	0.372	1	0.0404	0.609	0.3506	1	0.0223	0.965	0.0127	1	0.1174	0.5387	0.3439	1	0.2706	0.7088	0.0206	1	0.375	0.6115	0.0135	1	0.025	0.8403	0.1347	1	0	1
10344	47	1	1	0	1	0	1	0.0927	0.8232	0.0841	1	0.2397	0.6147	0.1456	1	0.179	0.7851	0.0359	1	0.0062	0.9857	0.0081	1	0.0409	0.8226	0.1365	1	0.0457	0.7182	0.2361	1	0.0894	0.58	0.3306	1	0.203	0.7792	0.0178	1	0.0508	0.757	0.1922	1	0.1017	0.7988	0.0995	1	0	1
10345	59	2	2	0	0	1	0	0.8148	0.0905	0.0947	2	0.0492	0.1411	0.8097	2	0.0516	0.3085	0.6399	0	0.5897	0.2504	0.1599	2	0.0165	0.0086	0.9749	2	0.0562	0.4226	0.5212	2	0.1294	0.2495	0.6211	2	0.0361	0.0022	0.9617	2	0.0127	0.179	0.8083	2	0.0418	0.3113	0.6469	0	1	0
10346	36	0	0	1	0	0	2	0.0175	0.0281	0.9544	2	0.0653	0.1094	0.8253	2	0.0321	0.1586	0.8093	2	0.381	0.0392	0.5798	1	0.0798	0.6742	0.246	1	0.0006	0.9978	0.0016	0	0.6842	0.2165	0.0993	1	0.1483	0.5814	0.2703	0	0.7703	0.1045	0.1252	0	0.9766	0.0182	0.0052	2	0	0
10347	61	1	1	0	1	0	1	0.074	0.8182	0.1078	1	0.1418	0.7709	0.0873	1	0.1562	0.646	0.1978	1	0.0441	0.8907	0.0652	1	0.1593	0.5682	0.2725	1	0.1774	0.7161	0.1065	1	0.2312	0.6939	0.0749	1	0.26	0.5879	0.1521	1	0.038	0.8618	0.1002	1	0.105	0.8499	0.0451	1	0	1
10348	35	2	2	0	0	1	2	0.1357	0.0204	0.8439	2	0.1943	0.2369	0.5688	2	0.1819	0.11	0.7081	2	0.153	0.0924	0.7546	2	0.2091	0.1581	0.6328	2	0.0458	0.1889	0.7653	2	0.0295	0.2783	0.6922	2	0.0086	0.0044	0.987	2	0.1208	0.1655	0.7137	2	0.0163	0.0808	0.9029	2	0	0
10349	52	0	0	1	0	0	2	0.0582	0.0455	0.8963	2	0.3764	0.0979	0.5257	2	0.1183	0.1023	0.7794	2	0.0136	0.0762	0.9102	2	0.4762	0.021	0.5028	2	0.2043	0.0654	0.7303	2	0.2262	0.0915	0.6823	2	0.0418	0.3503	0.6079	2	0.0313	0.0684	0.9003	2	0.0088	0.3225	0.6687	2	0	0
10350	59	0	0	1	0	0	0	0.6841	0.0544	0.2615	0	0.7754	0.0182	0.2064	0	0.6829	0.2871	0.03	0	0.6899	0.1247	0.1854	0	0.6238	0.1525	0.2237	0	0.8839	0.0196	0.0965	0	0.9966	0.0021	0.0013	0	0.7475	0.0867	0.1658	0	0.5725	0.1302	0.2973	0	0.8073	0.0874	0.1053	0	1	0
10351	71	1	1	0	1	0	0	0.5155	0.1097	0.3748	0	0.964	0.0189	0.0171	0	0.6831	0.1932	0.1237	0	0.8685	0.1145	0.017	0	0.7986	0.0129	0.1885	1	0.0209	0.9697	0.0094	1	0.0569	0.9223	0.0208	1	0.0326	0.8586	0.1088	1	0.0509	0.9282	0.0209	1	0.4154	0.5783	0.0063	0	1	0
10352	38	0	0	1	0	0	2	0.1808	0.0516	0.7676	2	0.0485	0.069	0.8825	1	0.0803	0.8986	0.0211	2	0.0455	0.039	0.9155	1	0.3609	0.5568	0.0823	0	0.9106	0.0044	0.085	0	0.7966	0.0913	0.1121	0	0.7471	0.1475	0.1054	0	0.614	0.0477	0.3383	0	0.656	0.1114	0.2326	2	0	0
10353	65	2	2	0	0	1	2	0.0239	0.0314	0.9447	2	0.2975	0.0861	0.6164	2	0.1376	0.2906	0.5718	2	0.1429	0.0417	0.8154	2	0.0156	0.0116	0.9728	2	0.0873	0.0938	0.8189	2	0.3596	0.0298	0.6106	2	0.0249	0.0818	0.8933	2	0.0722	0.0919	0.8359	2	0.0625	0.0157	0.9218	2	0	0
10354	49	0	0	1	0	0	0	0.823	0.144	0.033	0	0.8608	0.1045	0.0347	0	0.592	0.0509	0.3571	0	0.8423	0.0426	0.1151	0	0.5772	0.1394	0.2834	0	0.9406	0.0195	0.0399	0	0.8382	0.1182	0.0436	0	0.7261	0.2329	0.041	0	0.6099	0.2991	0.091	0	0.9263	0.0716	0.0021	0	1	0
10355	43	2	2	0	0	1	2	0.1114	0.0106	0.878	2	0.3326	0.0088	0.6586	2	0.0916	0.2617	0.6467	2	0.0893	0.0682	0.8425	2	0.2052	0.1134	0.6814	2	0.0644	0.006	0.9296	2	0.1354	0.263	0.6016	2	0.0146	0.0069	0.9785	2	0.1706	0.0879	0.7415	2	0.1444	0.0554	0.8002	2	0	0
10356	61	0	0	1	0	0	0	0.6143	0.0739	0.3118	0	0.5401	0.1478	0.3121	0	0.8317	0.138	0.0303	0	0.6634	0.1922	0.1444	0	0.7324	0.0189	0.2487	0	0.7238	0.1325	0.1437	0	0.9181	0.0778	0.0041	0	0.8589	0.0884	0.0527	0	0.663	0.1209	0.2161	0	0.8968	0.0426	0.0606	0	1	0
10357	59	1	1	0	1	0	0	0.9466	0.0179	0.0355	1	0.2585	0.614	0.1275	1	0.0458	0.8779	0.0763	0	0.776	0.1887	0.0353	1	0.0034	0.9819	0.0147	1	0.023	0.8127	0.1643	1	0.0822	0.5848	0.333	1	0.2265	0.5596	0.2139	1	0.1094	0.7469	0.1437	1	0.1657	0.5964	0.2379	0	1	0
10358	43	2	2	0	0	1	0	0.9169	0.0228	0.0603	2	0.1642	0.2154	0.6204	2	0.0233	0.2266	0.7501	0	0.8496	0.1391	0.0113	2	0.0619	0.1044	0.8337	2	0.0371	0.0232	0.9397	2	0.2636	0.1198	0.6166	2	0.0291	0.0606	0.9103	2	0.1882	0.14	0.6718	2	0.0748	0.1562	0.769	0	1	0
10359	54	2	2	0	0	1	2	0.2755	0.2131	0.5114	2	0.0673	0.0474	0.8853	2	0.0292	0.0113	0.9595	2	0.0921	0.0412	0.8667	2	0.1729	0.1013	0.7258	2	0.2107	0.1536	0.6357	2	0.1483	0.0794	0.7723	2	0.0511	0.3313	0.6176	2	0.0407	0.28	0.6793	2	0.2259	0.0994	0.6747	2	0	0
10360	68	0	0	1	0	0	0	0.8697	0.0373	0.093	0	0.5489	0.0601	0.391	0	0.7823	0.0046	0.2131	0	0.859	0.0819	0.0591	0	0.5389	0.1128	0.3483	0	0.5822	0.3075	0.1103	0	0.7898	0.1029	0.1073	0	0.9689	0.0104	0.0207	0	0.6407	0.1152	0.2441	0	0.9371	0.0287	0.0342	0	1	0
10361	51	0	0	1	0	0	0	0.5739	0.2157	0.2104	0	0.958	0.019	0.023	0	0.953	0.0461	0.0009	0	0.5908	0.169	0.2402	0	0.5052	0.1986	0.2962	0	0.5894	0.087	0.3236	0	0.8932	0.0445	0.0623	0	0.5717	0.3774	0.0509	0	0.6171	0.1442	0.2387	0	0.9112	0.008	0.0808	0	1	0
10362	65	1	1	0	1	0	1	0.1522	0.7017	0.1461	1	0.1489	0.7309	0.1202	1	0.0237	0.9738	0.0025	1	0.1318	0.7917	0.0765	1	0.4221	0.5408	0.0371	1	0.0134	0.9689	0.0177	1	0.2187	0.7302	0.0511	1	0.0035	0.7667	0.2298	1	0.2263	0.6614	0.1123	1	0.2929	0.591	0.1161	1	0	1
10363	65	2	2	0	0	1	2	0.0105	0.0023	0.9872	2	0.2054	0.0987	0.6959	2	0.2622	0.0817	0.6561	2	0.0324	0.013	0.9546	2	0.0053	0.223	0.7717	2	0.0125	0.0018	0.9857	2	0.0793	0.06	0.8607	2	0.0465	0.0759	0.8776	2	0.0993	0.0147	0.886	2	0.2308	0.0957	0.6735	2	0	0
10364	70	2	2	0	0	1	2	0.1891	0.0778	0.7331	2	0.0314	0.0925	0.8761	2	0.2036	0.0232	0.7732	2	0.1014	0.2428	0.6558	2	0.0148	0.309	0.6762	2	0.2614	0.0022	0.7364	2	0.0149	0.0009	0.9842	2	0.1634	0.2076	0.629	2	0.0261	0.0397	0.9342	2	0.0842	0.1521	0.7637	2	0	0
10365	47	0	0	1	0	0	1	0.0437	0.5076	0.4487	1	0.3024	0.6008	0.0968	0	0.9502	0.0485	0.0013	1	0.0263	0.8154	0.1583	0	0.8543	0.1108	0.0349	0	0.6789	0.1768	0.1443	0	0.5093	0.0365	0.4542	0	0.7796	0.1318	0.0886	0	0.8765	0.0123	0.1112	0	0.8883	0.0858	0.0259	1	0	1
10366	47	2	2	0	0	1	2	0.1372	0.0592	0.8036	2	0.0002	0.0585	0.9413	2	0.0047	0.0066	0.9887	2	0.1084	0.3277	0.5639	2	0.0581	0.2129	0.729	2	0.0645	0.0323	0.9032	2	0.2221	0.0542	0.7237	2	0.0178	0.0068	0.9754	2	0.0412	0.1207	0.8381	2	0.0145	0.1564	0.8291	2	0	0
10367	53	0	0	1	0	0	0	0.8239	0.1288	0.0473	0	0.714	0.2431	0.0429	0	0.8631	0.0333	0.1036	0	0.9986	0	0.0014	0	0.9036	0.0639	0.0325	0	0.9329	0.0063	0.0608	0	0.9943	0.0031	0.0026	0	0.8213	0.0451	0.1336	0	0.668	0.228	0.104	0	0.7258	0.018	0.2562	0	1	0
10368	58	0	0	1	0	0	0	0.9271	0.0699	0.003	0	0.9587	0.0226	0.0187	0	0.6587	0.0944	0.2469	0	0.5074	0.3869	0.1057	0	0.5669	0.3481	0.085	0	0.7989	0.0316	0.1695	0	0.966	0.0163	0.0177	0	0.7149	0.23	0.0551	0	0.7891	0.1073	0.1036	0	0.7803	0.1344	0.0853	0	1	0
10369	66	2	2	0	0	1	0	0.5414	0.2042	0.2544	2	0.0523	0.2775	0.6702	2	0.0295	0.0467	0.9238	0	0.815	0.1477	0.0373	2	0.4388	0.0245	0.5367	2	0.1101	0.0681	0.8218	2	0.0015	0.0002	0.9983	2	0.0267	0.027	0.9463	2	0.0938	0.2131	0.6931	2	0.0073	0.0191	0.9736	0	1	0
10370	41	0	0	1	0	0	0	0.5341	0.1857	0.2802	0	0.9863	0.0083	0.0054	0	0.8623	0.1088	0.0289	0	0.814	0.1725	0.0135	0	0.6454	0.2802	0.0744	0	0.6329	0.2552	0.1119	0	0.9661	0.0327	0.0012	0	0.6398	0.3119	0.0483	0	0.59	0.1994	0.2106	0	0.6742	0.1023	0.2235	0	1	0
10371	61	1	1	0	1	0	0	0.5034	0.3963	0.1003	0	0.7709	0.0265	0.2026	1	0.3639	0.6154	0.0207	0	0.6285	0.2565	0.115	1	0.1594	0.5977	0.2429	1	0.0007	0.9984	0.0009	1	0.03	0.5039	0.4661	1	0.3109	0.6507	0.0384	1	0.0942	0.8047	0.1011	1	0.2359	0.7624	0.0017	0	1	0
10372	31	1	1	0	1	0	1	0.0295	0.9167	0.0538	1	0.0504	0.9441	0.0055	1	0.0087	0.9233	0.068	1	0.0254	0.9442	0.0304	1	0.269	0.6514	0.0796	1	0.014	0.8893	0.0967	1	0.0321	0.9409	0.027	1	0.0948	0.8274	0.0778	1	0.3238	0.5743	0.1019	1	0.034	0.8186	0.1474	1	0	1
10373	56	1	1	0	1	0	1	0.2094	0.7325	0.0581	1	0.1358	0.7043	0.1599	1	0.0976	0.7805	0.1219	1	0.0131	0.7053	0.2816	1	0.0824	0.8724	0.0452	1	0.1519	0.8111	0.037	1	0.2199	0.6932	0.0869	1	0.0803	0.8954	0.0243	1	0.0423	0.6425	0.3152	1	0.0176	0.8051	0.1773	1	0	1
10374	43	1	1	0	1	0	1	0.2144	0.6815	0.1041	1	0.3224	0.6326	0.045	1	0.078	0.8725	0.0495	1	0.0582	0.8495	0.0923	1	0.1634	0.8363	0.0003	1	0.0969	0.7644	0.1387	1	0.0033	0.7734	0.2233	1	0.2965	0.5599	0.1436	1	0.0426	0.8874	0.07	1	0.0817	0.8441	0.0742	1	0	1
10375	53	0	0	1	0	0	0	0.886	0.0774	0.0366	0	0.7371	0.2203	0.0426	0	0.6944	0.1217	0.1839	0	0.955	0.0215	0.0235	0	0.5984	0.0119	0.3897	0	0.5488	0.4344	0.0168	0	0.7603	0.1628	0.0769	0	0.634	0.2983	0.0677	0	0.893	0.0957	0.0113	0	0.7655	0.0854	0.1491	0	1	0
10376	73	2	2	0	0	1	2	0.0116	0.2549	0.7335	2	0.0208	0.147	0.8322	2	0.1217	0.3708	0.5075	2	0.0787	0.2527	0.6686	2	0.0854	0.0154	0.8992	2	0.0783	0.3461	0.5756	2	0.234	0.1677	0.5983	2	0.1983	0.0715	0.7302	2	0.093	0.0527	0.8543	2	0.1843	0.1724	0.6433	2	0	0
10377	48	2	2	0	0	1	0	0.6102	0.2745	0.1153	2	0.1009	0.3132	0.5859	2	0.1813	0.0534	0.7653	0	0.6002	0.1758	0.224	2	0.0038	0.1363	0.8599	2	0.2511	0.1857	0.5632	2	0.0427	0.0594	0.8979	2	0.197	0.0045	0.7985	2	0.0682	0.3721	0.5597	2	0.0877	0.0866	0.8257	0	1	0
10378	48	1	1	0	1	0	1	0.1148	0.778	0.1072	1	0.0817	0.8849	0.0334	1	0.2782	0.5128	0.209	1	0.0124	0.8261	0.1615	1	0.0017	0.9962	0.0021	1	0.1464	0.8395	0.0141	1	0.0238	0.9624	0.0138	1	0.053	0.8817	0.0653	1	0.1492	0.7616	0.0892	1	0.124	0.8255	0.0505	1	0	1
10379	54	0	0	1	0	0	0	0.7436	0.0661	0.1903	0	0.6857	0.2537	0.0606	0	0.711	0.1502	0.1388	0	0.9301	0.0175	0.0524	0	0.6984	0.1236	0.178	0	0.5103	0.1981	0.2916	0	0.7947	0.1191	0.0862	0	0.8209	0.0925	0.0866	0	0.62	0.0721	0.3079	0	0.6044	0.2842	0.1114	0	1	0
10380	58	1	1	0	1	0	1	0.0123	0.9191	0.0686	1	0.0113	0.7264	0.2623	1	0.0099	0.9887	0.0014	1	0.2681	0.565	0.1669	1	0.0377	0.9577	0.0046	1	0.0392	0.9591	0.0017	1	0.011	0.6225	0.3665	1	0.0235	0.9015	0.075	1	0.0288	0.7537	0.2175	1	0.0593	0.6182	0.3225	1	0	1
10381	52	2	2	0	0	1	1	0.1783	0.7356	0.0861	1	0.0541	0.7872	0.1587	1	0.1694	0.7165	0.1141	1	0.1799	0.7506	0.0695	1	0.1133	0.7187	0.168	0	0.9373	0.0379	0.0248	0	0.7487	0.095	0.1563	1	0.0897	0.7893	0.121	0	0.6126	0.2037	0.1837	0	0.7565	0.2071	0.0364	1	0	1
10382	68	0	0	1	0	0	0	0.5508	0.192	0.2572	0	0.7729	0.0648	0.1623	0	0.8175	0.1611	0.0214	0	0.7495	0.0795	0.171	0	0.8867	0.033	0.0803	0	0.978	0.0085	0.0135	0	0.6578	0.1615	0.1807	0	0.9264	0.0246	0.049	0	0.5921	0.1569	0.251	0	0.8066	0.082	0.1114	0	1	0
10383	47	1	1	0	1	0	1	0.0395	0.8959	0.0646	1	0.061	0.6268	0.3122	1	0.0598	0.8701	0.0701	1	0.0372	0.9574	0.0054	1	0.304	0.5492	0.1468	1	0.1266	0.6754	0.198	1	0.0106	0.975	0.0144	1	0.269	0.685	0.046	1	0.3441	0.6302	0.0257	1	0.1742	0.5915	0.2343	1	0	1
10384	56	0	0	1	0	0	0	0.7929	0.144	0.0631	0	0.8899	0.0391	0.071	0	0.7577	0.1208	0.1215	0	0.9405	0.0442	0.0153	0	0.5628	0.2126	0.2246	0	0.8705	0.1278	0.0017	0	0.7091	0.0298	0.2611	0	0.8004	0.023	0.1766	0	0.832	0.0904	0.0776	0	0.8437	0.0397	0.1166	0	1	0
10385	62	2	2	0	0	1	2	0.1829	0.0841	0.733	2	0.1394	0.0264	0.8342	2	0.0569	0.011	0.9321	2	0.1673	0.0924	0.7403	2	0.0967	0.1079	0.7954	2	0.1228	0.1252	0.752	2	0.0055	0.4297	0.5648	2	0.0389	0.0504	0.9107	2	0.0245	0.0011	0.9744	2	0.0102	0.0324	0.9574	2	0	0
10386	50	0	0	1	0	0	0	0.609	0.015	0.376	0	0.989	0.01	0.001	0	0.9854	0.0112	0.0034	0	0.6612	0.2653	0.0735	0	0.5788	0.2128	0.2084	0	0.565	0.1506	0.2844	0	0.6618	0.176	0.1622	0	0.5862	0.2778	0.136	0	0.6971	0.1034	0.1995	0	0.7826	0.0895	0.1279	0	1	0
10387	34	2	2	0	0	1	2	0.3572	0.0734	0.5694	2	0.0011	0.005	0.9939	2	0.0122	0.004	0.9838	2	0.2737	0.1549	0.5714	2	0.0047	0.0249	0.9704	2	0.0404	0.0839	0.8757	2	0.1404	0.0683	0.7913	2	0.0293	0.1013	0.8694	2	0.0338	0.1959	0.7703	2	0.2565	0.0403	0.7032	2	0	0
10388	59	2	2	0	0	1	1	0.1038	0.74	0.1562	1	0.0355	0.9088	0.0557	1	0.011	0.8832	0.1058	1	0.1664	0.6375	0.1961	1	0.1873	0.6588	0.1539	1	0.0015	0.9965	0.002	0	0.6547	0.0478	0.2975	1	0.1079	0.886	0.0061	0	0.7585	0.0183	0.2232	0	0.6643	0.168	0.1677	1	0	1
10389	82	0	0	1	0	0	0	0.9701	0.0079	0.022	0	0.5704	0.3924	0.0372	0	0.8868	0.0689	0.0443	0	0.8093	0.1218	0.0689	0	0.6108	0.1405	0.2487	0	0.7433	0.0202	0.2365	0	0.8331	0.099	0.0679	0	0.5952	0.0852	0.3196	0	0.7041	0.1095	0.1864	0	0.6926	0.0504	0.257	0	1	0
10390	75	1	1	0	1	0	1	0.1263	0.5764	0.2973	1	0.1594	0.7487	0.0919	1	0.2555	0.6525	0.092	1	0.2537	0.6485	0.0978	1	0.0266	0.8415	0.1319	1	0.0964	0.8185	0.0851	1	0.231	0.7175	0.0515	1	0.0225	0.9663	0.0112	1	0.3141	0.6504	0.0355	1	0.079	0.5797	0.3413	1	0	1
10391	66	2	2	0	0	1	2	0.0138	0.0538	0.9324	2	0.1497	0.0296	0.8207	2	0.055	0.1495	0.7955	2	0.0852	0.0344	0.8804	2	0.0501	0.1186	0.8313	2	0.0175	0.017	0.9655	2	0.107	0.0658	0.8272	2	0.1627	0.0717	0.7656	2	0.3549	0.0655	0.5796	2	0.1496	0.0313	0.8191	2	0	0
10392	50	0	0	1	0	0	1	0.1088	0.8694	0.0218	0	0.6328	0.3336	0.0336	0	0.7002	0.2084	0.0914	1	0.0072	0.9889	0.0039	0	0.8428	0.1221	0.0351	0	0.9369	0.0006	0.0625	0	0.8471	0.1108	0.0421	0	0.5946	0.1713	0.2341	0	0.6235	0.1807	0.1958	0	0.7425	0.1923	0.0652	1	0	1
10393	52	2	2	0	0	1	0	0.5867	0.181	0.2323	2	0.1034	0.1985	0.6981	2	0.0083	0.0862	0.9055	0	0.7606	0.1497	0.0897	2	0.0503	0.2996	0.6501	2	0.1696	0.1454	0.685	2	0.1206	0.0624	0.817	2	0.3508	0.0659	0.5833	2	0.2441	0.0325	0.7234	2	0.136	0.1356	0.7284	0	1	0
10394	67	1	1	0	1	0	1	0.1287	0.856	0.0153	1	0.3271	0.5168	0.1561	1	0.0173	0.8194	0.1633	1	0.0794	0.6581	0.2625	1	0.0414	0.9392	0.0194	1	0.274	0.5806	0.1454	1	0.0605	0.821	0.1185	1	0.0292	0.9412	0.0296	1	0.0471	0.8436	0.1093	1	0.0123	0.9789	0.0088	1	0	1
10395	73	2	2	0	0	1	2	0.4005	0.0072	0.5923	2	0.0463	0.0939	0.8598	2	0.1206	0.3671	0.5123	2	0.1347	0.1228	0.7425	2	0.0965	0.0469	0.8566	2	0.087	0.4039	0.5091	2	0.1816	0.0243	0.7941	2	0.056	0.0995	0.8445	2	0.1542	0.2162	0.6296	2	0.113	0.2763	0.6107	2	0	0
10396	61	1	1	0	1	0	1	0.3939	0.6022	0.0039	1	0.0395	0.9239	0.0366	1	0.2712	0.6281	0.1007	1	0.1765	0.5446	0.2789	1	0.1254	0.7881	0.0865	1	0.058	0.6916	0.2504	1	0.0098	0.9364	0.0538	1	0.3249	0.6347	0.0404	1	0.0193	0.867	0.1137	1	0.1719	0.6476	0.1805	1	0	1
10397	63	0	0	1	0	0	0	0.7409	0.0104	0.2487	0	0.6457	0.0975	0.2568	0	0.5989	0.3129	0.0882	1	0.185	0.793	0.022	0	0.8841	0.1037	0.0122	0	0.9541	0.0445	0.0014	0	0.5763	0.3481	0.0756	0	0.9199	0.0384	0.0417	0	0.8416	0.0235	0.1349	0	0.986	0.0091	0.0049	1	0	1
10398	65	2	2	0	0	1	2	0.0116	0.3589	0.6295	2	0.2341	0.0107	0.7552	2	0.0348	0.0043	0.9609	2	0.2396	0.0224	0.738	2	0.1442	0.1414	0.7144	2	0.1532	0.1962	0.6506	2	0.0487	0.1551	0.7962	2	0.1273	0.1387	0.734	2	0.0095	0.0023	0.9882	2	0.0544	0.0432	0.9024	2	0	0
10399	40	2	2	0	0	1	2	0.0245	0.0029	0.9726	2	0.3076	0.1546	0.5378	2	0.207	0.1631	0.6299	2	0.2751	0.0628	0.6621	2	0.0284	0.1779	0.7937	2	0.0518	0.0282	0.92	2	0.1765	0.1825	0.641	2	0.0026	0.1988	0.7986	2	0.2386	0.2079	0.5535	2	0.1765	0.1578	0.6657	2	0	0
10400	31	1	1	0	1	0	1	0.1384	0.5006	0.361	1	0.0071	0.793	0.1999	1	0.1399	0.8319	0.0282	1	0.1466	0.5037	0.3497	1	0.4892	0.5035	0.0073	1	0.1898	0.6157	0.1945	1	0.1301	0.8273	0.0426	1	0.01	0.8661	0.1239	1	0.0005	0.9893	0.0102	1	0.0374	0.554	0.4086	1	0	1
10401	46	1	1	0	1	0	1	0.2119	0.7199	0.0682	1	0.0271	0.9656	0.0073	1	0.0347	0.691	0.2743	1	0.0441	0.5415	0.4144	1	0.1222	0.6615	0.2163	1	0.2377	0.7489	0.0134	1	0.3506	0.6035	0.0459	1	0.1656	0.6233	0.2111	1	0.0431	0.5547	0.4022	1	0.162	0.8334	0.0046	1	0	1
10402	53	2	2	0	0	1	0	0.7946	0.0079	0.1975	2	0.0224	0.1079	0.8697	2	0.1322	0.0474	0.8204	0	0.6362	0.0935	0.2703	2	0.0326	0.1973	0.7701	2	0.2807	0.1029	0.6164	2	0.3273	0.077	0.5957	2	0.3467	0.0589	0.5944	2	0.1942	0.0072	0.7986	2	0.2209	0.0095	0.7696	0	1	0
10403	73	1	1	0	1	0	0	0.5523	0.3309	0.1168	0	0.6466	0.1091	0.2443	1	0.0173	0.9423	0.0404	0	0.7673	0.1801	0.0526	1	0.0037	0.7148	0.2815	1	0.0153	0.637	0.3477	1	0.0675	0.5437	0.3888	1	0.0637	0.8811	0.0552	1	0.1925	0.7982	0.0093	1	0.0949	0.8424	0.0627	0	1	0
10404	38	2	2	0	0	1	2	0.0227	0.0326	0.9447	2	0.1256	0.0171	0.8573	2	0.1042	0.0227	0.8731	2	0.0405	0.1119	0.8476	2	0.2057	0.2404	0.5539	2	0.0085	0.2188	0.7727	2	0.1641	0.0958	0.7401	2	0.2164	0.1657	0.6179	2	0.0581	0.0575	0.8844	2	0.1882	0.2023	0.6095	2	0	0
10405	50	2	2	0	0	1	0	0.8863	0.0906	0.0231	2	0.0403	0.046	0.9137	0	0.8829	0.0429	0.0742	0	0.6923	0.0952	0.2125	0	0.6937	0.1933	0.113	2	0.1702	0.256	0.5738	2	0.1256	0.0339	0.8405	2	0.1212	0.1608	0.718	2	0.073	0.2513	0.6757	2	0.1264	0.1091	0.7645	0	1	0
10406	50	0	0	1	0	0	2	0.1381	0.1708	0.6911	2	0.3669	0.0185	0.6146	2	0.1069	0.2211	0.672	2	0.3091	0.0834	0.6075	2	0.0093	0.045	0.9457	1	0.2336	0.5537	0.2127	0	0.8398	0.0947	0.0655	1	0.0999	0.8894	0.0107	1	0.062	0.7732	0.1648	0	0.7175	0.2686	0.0139	2	0	0
10407	72	0	0	1	0	0	0	0.7791	0.208	0.0129	0	0.9869	0.0109	0.0022	0	0.5421	0.2428	0.2151	0	0.6594	0.1628	0.1778	0	0.9019	0.0811	0.017	0	0.6545	0.0329	0.3126	0	0.8259	0.1405	0.0336	0	0.8851	0.0425	0.0724	0	0.9563	0.0279	0.0158	0	0.926	0.019	0.055	0	1	0
10408	47	2	2	0	0	1	2	0.1401	0.3354	0.5245	2	0.2383	0.0553	0.7064	2	0.0109	0.0483	0.9408	2	0.0442	0.0005	0.9553	2	0.4	0.0158	0.5842	2	0.3205	0.0479	0.6316	2	0.2242	0.1253	0.6505	2	0.0066	0.0995	0.8939	2	0.0817	0.2964	0.6219	2	0.2409	0.1381	0.621	2	0	0
10409	53	1	1	0	1	0	0	0.5456	0.329	0.1254	1	0.0212	0.623	0.3558	1	0.0173	0.9685	0.0142	0	0.5503	0.1631	0.2866	1	0.1521	0.726	0.1219	1	0.0227	0.9302	0.0471	1	0.0492	0.7251	0.2257	1	0.1239	0.8172	0.0589	1	0.0317	0.9086	0.0597	1	0.0617	0.8186	0.1197	0	1	0
10410	62	1	1	0	1	0	1	0.3049	0.5721	0.123	1	0.2199	0.5707	0.2094	1	0.139	0.7832	0.0778	1	0.0076	0.8075	0.1849	1	0.1029	0.5857	0.3114	1	0.2188	0.7293	0.0519	1	0.0086	0.8114	0.18	1	0.0616	0.5683	0.3701	1	0.2646	0.5947	0.1407	1	0.1041	0.7529	0.143	1	0	1
10411	39	2	2	0	0	1	2	0.0771	0.3233	0.5996	2	0.0265	0.073	0.9005	2	0.0105	0.4045	0.585	2	0.0216	0.0383	0.9401	2	0.02	0.0009	0.9791	2	0.1806	0.1845	0.6349	2	0.0444	0.0443	0.9113	2	0.2127	0.2368	0.5505	2	0.2174	0.0958	0.6868	2	0.4088	0.0084	0.5828	2	0	0
10412	75	1	1	0	1	0	1	0.1842	0.8096	0.0062	1	0.0031	0.6844	0.3125	1	0.0142	0.7067	0.2791	1	0.0015	0.9975	0.001	1	0.1685	0.7674	0.0641	1	0.0245	0.8932	0.0823	1	0.1386	0.7279	0.1335	1	0.0164	0.9833	0.0003	1	0.0701	0.8359	0.094	1	0.0092	0.9792	0.0116	1	0	1
10413	60	0	0	1	0	0	0	0.7644	0.0868	0.1488	0	0.9947	0.0008	0.0045	0	0.9865	0.0014	0.0121	0	0.8931	0.0392	0.0677	0	0.8047	0.0358	0.1595	0	0.8712	0.0661	0.0627	0	0.6181	0.0073	0.3746	0	0.8835	0.0822	0.0343	0	0.9029	0.0775	0.0196	0	0.7404	0.0659	0.1937	0	1	0
10414	59	2	2	0	0	1	0	0.5417	0.4318	0.0265	2	0.1777	0.1064	0.7159	2	0.0049	0.0077	0.9874	2	0.1128	0.1321	0.7551	2	0.29	0.0301	0.6799	2	0.1257	0.084	0.7903	2	0.0103	0.0543	0.9354	2	0.1809	0.2377	0.5814	2	0.0066	0.3754	0.618	2	0.0623	0.1708	0.7669	2	0	0
10415	63	2	2	0	0	1	2	0.0642	0.3287	0.6071	2	0.0074	0.0078	0.9848	2	0.0022	0.0089	0.9889	2	0.0011	0.0025	0.9964	2	0.3059	0.0604	0.6337	2	0.0633	0.1169	0.8198	2	0.2829	0.1625	0.5546	2	0.02	0.049	0.931	2	0.1636	0.0501	0.7863	2	0.1267	0.0497	0.8236	2	0	0
10416	59	1	1	0	1	0	1	0.0573	0.935	0.0077	1	0.3399	0.6095	0.0506	1	0.1385	0.859	0.0025	1	0.0052	0.9276	0.0672	1	0.2144	0.5462	0.2394	1	0.1295	0.7311	0.1394	1	0.283	0.7076	0.0094	1	0.0668	0.6948	0.2384	1	0.0836	0.6966	0.2198	1	0.0634	0.7612	0.1754	1	0	1
10417	62	1	1	0	1	0	2	0.0015	0.0244	0.9741	2	0.0492	0.0988	0.852	2	0.0241	0.2835	0.6924	2	0.1982	0.2897	0.5121	2	0.107	0.0639	0.8291	2	0.3286	0.039	0.6324	2	0.1207	0.2325	0.6468	2	0.0707	0.0028	0.9265	2	0.0291	0.0431	0.9278	2	0.0726	0.1678	0.7596	2	0	0
10418	67	1	1	0	1	0	1	0.0593	0.8648	0.0759	1	0.0543	0.841	0.1047	1	0.1066	0.7948	0.0986	1	0.0185	0.9169	0.0646	1	0.0664	0.5879	0.3457	1	0.0252	0.8836	0.0912	1	0.0241	0.6507	0.3252	1	0.0623	0.8868	0.0509	1	0.0074	0.7016	0.291	1	0.0365	0.8953	0.0682	1	0	1
10419	70	1	1	0	1	0	1	0.3967	0.5891	0.0142	1	0.0711	0.8686	0.0603	1	0.2101	0.6633	0.1266	1	0.0487	0.7263	0.225	1	0.0317	0.6855	0.2828	1	0.1632	0.5723	0.2645	1	0.1497	0.7422	0.1081	1	0.2349	0.743	0.0221	1	0.0078	0.7846	0.2076	1	0.2265	0.7664	0.0071	1	0	1
10420	41	0	0	1	0	0	0	0.9182	0.0225	0.0593	0	0.9596	0.0003	0.0401	0	0.7812	0.1894	0.0294	0	0.6039	0.0689	0.3272	0	0.534	0.3162	0.1498	0	0.8479	0.0996	0.0525	0	0.9157	0.0769	0.0074	0	0.5656	0.0069	0.4275	0	0.8293	0.0378	0.1329	0	0.9304	0.0362	0.0334	0	1	0
10421	52	2	2	0	0	1	2	0.1002	0.0955	0.8043	2	0.1076	0.0093	0.8831	2	0.1691	0.1105	0.7204	2	0.0749	0.0849	0.8402	2	0.1944	0.1489	0.6567	2	0.1162	0.025	0.8588	2	0.0885	0.0679	0.8436	2	0.0147	0.0598	0.9255	2	0.0631	0.0632	0.8737	2	0.2633	0.1268	0.6099	2	0	0
10422	47	0	0	1	0	0	0	0.7684	0.1161	0.1155	0	0.9827	0.002	0.0153	0	0.9869	0.0057	0.0074	0	0.9115	0.0625	0.026	0	0.8561	0.0366	0.1073	0	0.8816	0.0955	0.0229	0	0.9533	0.0055	0.0412	0	0.6609	0.0075	0.3316	0	0.7571	0.2324	0.0105	0	0.6212	0.1969	0.1819	0	1	0
10423	52	2	2	0	0	1	2	0.0152	0.0631	0.9217	2	0.1341	0.2704	0.5955	2	0.0021	0.0017	0.9962	2	0.0858	0.022	0.8922	2	0.022	0.0609	0.9171	2	0.0813	0.0206	0.8981	2	0.3295	0.1704	0.5001	2	0.2357	0.0977	0.6666	2	0.0082	0.1085	0.8833	2	0.0833	0.1458	0.7709	2	0	0
10424	72	1	1	0	1	0	1	0.2675	0.6304	0.1021	1	0.3971	0.5232	0.0797	1	0.062	0.585	0.353	1	0.2104	0.6327	0.1569	1	0.1203	0.6558	0.2239	1	0.0916	0.8638	0.0446	1	0.1526	0.8089	0.0385	1	0.1797	0.583	0.2373	1	0.0255	0.5803	0.3942	1	0.0494	0.7835	0.1671	1	0	1
10425	48	0	0	1	0	0	0	0.7985	0.1464	0.0551	0	0.6424	0.0923	0.2653	0	0.7569	0.0924	0.1507	0	0.7099	0.0207	0.2694	0	0.9	0.0079	0.0921	0	0.8001	0.1047	0.0952	0	0.9208	0.0409	0.0383	0	0.6954	0.1842	0.1204	0	0.7435	0.1152	0.1413	0	0.9717	0.0265	0.0018	0	1	0
10426	56	2	2	0	0	1	2	0.0254	0.2951	0.6795	2	0.1713	0.0755	0.7532	2	0.0676	0.3799	0.5525	2	0.0003	0.0952	0.9045	2	0.0526	0.2375	0.7099	2	0.2764	0.0012	0.7224	2	0.0037	0.0086	0.9877	2	0.0717	0.3319	0.5964	2	0.0067	0.0119	0.9814	2	0.2003	0.1259	0.6738	2	0	0
10427	41	1	1	0	1	0	1	0.1019	0.6793	0.2188	1	0.0585	0.6862	0.2553	1	0.2302	0.5774	0.1924	1	0.2256	0.6321	0.1423	1	0.1762	0.8213	0.0025	1	0.1572	0.8092	0.0336	1	0.0557	0.9268	0.0175	1	0.1391	0.722	0.1389	1	0.3089	0.6701	0.021	1	0.1476	0.7288	0.1236	0	1	0
10428	46	1	1	0	1	0	2	0.2296	0.0581	0.7123	2	0.2504	0.1136	0.636	2	0.0365	0.0612	0.9023	2	0.2643	0.01	0.7257	2	0.3268	0.0572	0.616	0	0.8985	0.0462	0.0553	0	0.8215	0.0122	0.1663	0	0.7206	0.152	0.1274	0	0.6573	0.2116	0.1311	0	0.6599	0.2996	0.0405	2	0	0
10429	63	1	1	0	1	0	1	0.0053	0.9942	0.0005	1	0.0291	0.9469	0.024	1	0.2206	0.7083	0.0711	1	0.1503	0.5361	0.3136	1	0.1518	0.551	0.2972	1	0.0462	0.9048	0.049	1	0.1307	0.5882	0.2811	1	0.154	0.7613	0.0847	1	0.0524	0.8892	0.0584	1	0.0731	0.919	0.0079	1	0	1
10430	42	0	0	1	0	0	1	0.0443	0.6906	0.2651	1	0.1272	0.7656	0.1072	1	0.0482	0.7475	0.2043	2	0.0062	0.0969	0.8969	0	0.6316	0.2591	0.1093	0	0.9739	0.0061	0.02	0	0.5647	0.1512	0.2841	0	0.6552	0.1952	0.1496	0	0.9805	0.0029	0.0166	0	0.9145	0.0704	0.0151	1	0	1
10431	68	0	0	1	0	0	0	0.5671	0.3492	0.0837	0	0.9503	0.0491	0.0006	0	0.6766	0.2293	0.0941	0	0.5451	0.3573	0.0976	0	0.643	0.0278	0.3292	0	0.9599	0.0286	0.0115	0	0.656	0.1953	0.1487	0	0.7176	0.2778	0.0046	0	0.9484	0.0181	0.0335	0	0.5571	0.425	0.0179	0	1	0
10432	58	2	2	0	0	1	2	0.2679	0.2101	0.522	2	0.2023	0.2622	0.5355	2	0.3392	0.1604	0.5004	2	0.4275	0.0326	0.5399	2	0.0254	0.1269	0.8477	2	0.0093	0.1414	0.8493	2	0.0052	0.0272	0.9676	2	0.0441	0.1036	0.8523	2	0.0974	0.2439	0.6587	2	0.0138	0.2576	0.7286	2	0	0
10433	46	0	0	1	0	0	0	0.5132	0.3969	0.0899	0	0.9734	0.0088	0.0178	0	0.9967	0.0013	0.002	0	0.7396	0.0222	0.2382	0	0.5292	0.2765	0.1943	0	0.8293	0.1345	0.0362	0	0.5996	0.1783	0.2221	0	0.7492	0.0701	0.1807	0	0.9623	0.0192	0.0185	0	0.8071	0.0758	0.1171	0	1	0
10434	57	0	0	1	0	0	0	0.684	0.2615	0.0545	0	0.8819	0.0093	0.1088	0	0.7288	0.2375	0.0337	0	0.688	0.1398	0.1722	0	0.5347	0.2693	0.196	0	0.6015	0.0594	0.3391	0	0.6927	0.0193	0.288	0	0.5741	0.3998	0.0261	0	0.8537	0.0432	0.1031	0	0.9231	0.0136	0.0633	0	1	0
10435	45	1	1	0	1	0	2	0.1324	0.0346	0.833	2	0.1451	0.2701	0.5848	2	0.0058	0.0045	0.9897	2	0.0138	0.261	0.7252	2	0.0318	0.1447	0.8235	2	0.2979	0.1047	0.5974	0	0.8528	0.0999	0.0473	2	0.1179	0.3254	0.5567	2	0.0158	0.0601	0.9241	2	0.0942	0.2017	0.7041	2	0	0
10436	44	1	1	0	1	0	1	0.1457	0.5756	0.2787	1	0.0844	0.5185	0.3971	1	0.1268	0.6821	0.1911	1	0.2708	0.7102	0.019	1	0.179	0.6285	0.1925	1	0.0021	0.9898	0.0081	1	0.1158	0.7143	0.1699	1	0.1557	0.5717	0.2726	1	0.0895	0.6126	0.2979	1	0.0305	0.9558	0.0137	1	0	1
10437	78	1	1	0	1	0	1	0.2769	0.709	0.0141	1	0.0608	0.7828	0.1564	1	0.1112	0.8796	0.0092	1	0.039	0.9409	0.0201	1	0.0007	0.9988	0.0005	1	0.1954	0.7033	0.1013	1	0.2054	0.7792	0.0154	1	0.1062	0.7928	0.101	1	0.048	0.9011	0.0509	1	0.1985	0.6179	0.1836	0	1	0
10438	54	2	2	0	0	1	2	0.0037	0.0058	0.9905	2	0.0565	0.1575	0.786	2	0.2389	0.1645	0.5966	2	0.1839	0.1162	0.6999	2	0.2162	0.0277	0.7561	2	0.2631	0.0781	0.6588	2	0.0701	0.1623	0.7676	2	0.2857	0.1075	0.6068	2	0.0966	0.1138	0.7896	2	0.1444	0.2213	0.6343	2	0	0
10439	56	0	0	1	0	0	0	0.5316	0.2911	0.1773	0	0.7065	0.2914	0.0021	0	0.9542	0.007	0.0388	0	0.8156	0.0206	0.1638	0	0.5784	0.1523	0.2693	0	0.9139	0.0736	0.0125	0	0.6771	0.2648	0.0581	0	0.8409	0.0592	0.0999	0	0.7198	0.1999	0.0803	0	0.8418	0.0545	0.1037	0	1	0
10440	43	0	0	1	0	0	2	0.1636	0.0756	0.7608	2	0.1059	0.1043	0.7898	2	0.0177	0.4513	0.531	2	0.2684	0.112	0.6196	1	0.0556	0.892	0.0524	0	0.7536	0.0118	0.2346	0	0.9722	0.0113	0.0165	1	0.1586	0.7132	0.1282	0	0.7108	0.087	0.2022	0	0.7289	0.184	0.0871	2	0	0
10441	58	1	1	0	1	0	1	0.2313	0.5758	0.1929	1	0.3528	0.6012	0.046	1	0.1912	0.6243	0.1845	1	0.1337	0.8072	0.0591	1	0.0261	0.9021	0.0718	1	0.0198	0.8901	0.0901	1	0.069	0.9297	0.0013	1	0.2504	0.5623	0.1873	1	0.0663	0.6129	0.3208	1	0.152	0.6021	0.2459	1	0	1
10442	40	0	0	1	0	0	0	0.7953	0.0638	0.1409	0	0.8525	0.0835	0.064	0	0.8566	0.0623	0.0811	0	0.6676	0.2332	0.0992	0	0.9032	0.0791	0.0177	0	0.8021	0.1889	0.009	0	0.7106	0.0817	0.2077	0	0.858	0.13	0.012	0	0.8758	0.0762	0.048	0	0.7915	0.1367	0.0718	0	1	0
10443	44	1	1	0	1	0	1	0.2478	0.5551	0.1971	1	0.2588	0.7352	0.006	1	0.2988	0.6783	0.0229	1	0.0586	0.6696	0.2718	1	0.2726	0.5615	0.1659	1	0.1866	0.6623	0.1511	1	0.0829	0.8098	0.1073	1	0.2492	0.6079	0.1429	1	0.0316	0.7238	0.2446	1	0.1163	0.784	0.0997	1	0	1
10444	45	0	0	1	0	0	0	0.5006	0.2643	0.2351	0	0.8837	0.0897	0.0266	0	0.9542	0	0.0458	0	0.8208	0.1287	0.0505	0	0.7956	0.0385	0.1659	0	0.5314	0.0205	0.4481	0	0.8913	0.0563	0.0524	0	0.7111	0.2355	0.0534	0	0.9876	0.0024	0.01	0	0.6611	0.2042	0.1347	0	1	0
10445	40	1	1	0	1	0	2	0.1914	0.0797	0.7289	2	0.0175	0.1179	0.8646	2	0.0184	0.2708	0.7108	2	0.2874	0.0275	0.6851	2	0.0609	0.0118	0.9273	0	0.6155	0.0246	0.3599	0	0.6914	0.1814	0.1272	2	0.0052	0.0113	0.9835	0	0.9585	0.0162	0.0253	0	0.7355	0.0547	0.2098	2	0	0
10446	64	0	0	1	0	0	2	0.2321	0.0588	0.7091	2	0.0537	0.1844	0.7619	2	0.0021	0.0078	0.9901	2	0.0895	0.0303	0.8802	2	0.0961	0.1291	0.7748	2	0.232	0.05	0.718	2	0.0036	0.0106	0.9858	2	0.3044	0.0022	0.6934	2	0.0531	0.1657	0.7812	2	0.3902	0.0493	0.5605	2	0	0
10447	44	2	2	0	0	1	2	0.045	0.1194	0.8356	2	0.2598	0.0887	0.6515	2	0.1527	0.2776	0.5697	2	0.0559	0.0204	0.9237	2	0.4301	0.0316	0.5383	2	0.0477	0.4046	0.5477	2	0.0015	0.0048	0.9937	2	0.0125	0.0049	0.9826	2	0.0217	0.0069	0.9714	2	0.0942	0.0097	0.8961	2	0	0
10448	50	2	2	0	0	1	2	0.0672	0.0319	0.9009	2	0.0128	0.0948	0.8924	2	0.0105	0.0211	0.9684	2	0.0452	0.2583	0.6965	2	0.1508	0.0692	0.78	2	0.0842	0.0819	0.8339	2	0.1736	0.0029	0.8235	2	0.1654	0.0177	0.8169	2	0.1222	0.3105	0.5673	2	0.006	0.0649	0.9291	2	0	0
10449	38	1	1	0	1	0	1	0.0241	0.5855	0.3904	1	0.2254	0.538	0.2366	1	0.1315	0.8567	0.0118	1	0.006	0.6567	0.3373	1	0.0325	0.9533	0.0142	1	0.1388	0.556	0.3052	1	0.0424	0.7867	0.1709	1	0.2772	0.6755	0.0473	1	0.0562	0.9332	0.0106	1	0.0357	0.8874	0.0769	1	0	1
10450	47	0	0	1	0	0	0	0.5787	0.2211	0.2002	0	0.6168	0.1365	0.2467	0	0.5621	0.1284	0.3095	0	0.6641	0.0537	0.2822	0	0.9839	0.0022	0.0139	0	0.7942	0.0952	0.1106	0	0.5102	0.3846	0.1052	0	0.8842	0.0913	0.0245	0	0.7606	0.1659	0.0735	0	0.5733	0.0821	0.3446	0	1	0
10451	56	2	2	0	0	1	2	0.0161	0.0342	0.9497	2	0.1562	0.2472	0.5966	2	0.003	0.3003	0.6967	2	0.3194	0.1182	0.5624	2	0.0915	0.0138	0.8947	2	0.1113	0.0541	0.8346	2	0.068	0.2262	0.7058	2	0.245	0.0717	0.6833	2	0.0566	0.3873	0.5561	2	0.0275	0.1221	0.8504	2	0	0
10452	73	0	0	1	0	0	0	0.5627	0.4136	0.0237	0	0.8014	0.187	0.0116	0	0.5946	0.0541	0.3513	0	0.7096	0.0572	0.2332	0	0.7749	0.1551	0.07	0	0.5203	0.0686	0.4111	0	0.92	0.0007	0.0793	0	0.865	0.0308	0.1042	0	0.8331	0.1579	0.009	0	0.8696	0.1262	0.0042	0	1	0
10453	81	2	2	0	0	1	2	0.0866	0.28	0.6334	2	0.0333	0.3026	0.6641	2	0.0016	0.0034	0.995	2	0.0337	0.1869	0.7794	2	0.0503	0.0666	0.8831	2	0.1267	0.0207	0.8526	2	0.1932	0.1604	0.6464	2	0.1476	0.0733	0.7791	2	0.3832	0.0276	0.5892	2	0.0042	0.018	0.9778	2	0	0
10454	60	2	2	0	0	1	0	0.9484	0.0357	0.0159	0	0.8931	0.0519	0.055	0	0.9913	0.0038	0.0049	0	0.9096	0.0408	0.0496	0	0.8642	0.0407	0.0951	0	0.6057	0.1304	0.2639	2	0.006	0.0969	0.8971	2	0.0332	0.0116	0.9552	2	0.1638	0.0052	0.831	2	0.2293	0.1659	0.6048	0	1	0
10455	62	0	0	1	0	0	0	0.5025	0.4627	0.0348	0	0.5612	0.0583	0.3805	0	0.7227	0.1246	0.1527	0	0.6984	0.2603	0.0413	0	0.5746	0.0734	0.352	0	0.6306	0.1114	0.258	0	0.8881	0.0465	0.0654	0	0.7041	0.2095	0.0864	0	0.6684	0.1544	0.1772	0	0.9104	0.065	0.0246	1	0	1
10456	38	2	2	0	0	1	2	0.0363	0.1109	0.8528	2	0.2293	0.0726	0.6981	2	0.1268	0.0078	0.8654	2	0.2637	0.1456	0.5907	2	0.0033	0.1031	0.8936	2	0.1677	0.1282	0.7041	2	0.0503	0.0236	0.9261	2	0.2063	0.176	0.6177	2	0.099	0.1174	0.7836	2	0.0216	0.0727	0.9057	2	0	0
10457	56	0	0	1	0	0	2	0.1388	0.0452	0.816	2	0.1609	0.1087	0.7304	2	0.0405	0.1294	0.8301	2	0.0267	0.3981	0.5752	2	0.1535	0.1121	0.7344	2	0.1111	0.1439	0.745	2	0.1425	0.2222	0.6353	2	0.1011	0.0576	0.8413	2	0.149	0.2499	0.6011	2	0.0645	0.1096	0.8259	2	0	0
10458	67	1	1	0	1	0	1	0.0256	0.6809	0.2935	1	0.1646	0.8081	0.0273	1	0.0803	0.869	0.0507	1	0.0227	0.944	0.0333	1	0.3287	0.6426	0.0287	1	0.2901	0.6648	0.0451	1	0.1789	0.6305	0.1906	1	0.0628	0.607	0.3302	1	0.0008	0.7649	0.2343	1	0.124	0.5776	0.2984	1	0	1
10459	36	2	2	0	0	1	2	0.293	0.1731	0.5339	2	0.1414	0.2892	0.5694	2	0.2968	0.1467	0.5565	2	0.0192	0.1082	0.8726	2	0.3318	0.1605	0.5077	2	0.0226	0.0067	0.9707	2	0.3523	0.0139	0.6338	2	0.2656	0.0787	0.6557	2	0.043	0.0254	0.9316	2	0.0573	0.2073	0.7354	2	0	0
10460	50	1	1	0	1	0	0	0.6183	0.0023	0.3794	0	0.9817	0.0107	0.0076	0	0.7237	0.2462	0.0301	0	0.5896	0.2483	0.1621	0	0.8299	0.056	0.1141	1	0.2042	0.609	0.1868	1	0.179	0.7828	0.0382	1	0.1368	0.8591	0.0041	1	0.2293	0.5667	0.204	1	0.1889	0.5511	0.26	0	1	0
10461	53	2	2	0	0	1	1	0.0675	0.9183	0.0142	0	0.9284	0.0282	0.0434	0	0.6647	0.2555	0.0798	1	0.1936	0.6807	0.1257	0	0.7527	0.1347	0.1126	0	0.7262	0.0905	0.1833	2	0.0765	0.0564	0.8671	0	0.5586	0.1316	0.3098	2	0.0892	0.0752	0.8356	2	0.0395	0.195	0.7655	1	0	1
10462	67	0	0	1	0	0	0	0.5067	0.397	0.0963	0	0.5366	0.0396	0.4238	0	0.7975	0.2016	0.0009	0	0.9782	0.0061	0.0157	0	0.8299	0.006	0.1641	0	0.828	0.0844	0.0876	0	0.5692	0.3997	0.0311	0	0.6074	0.0506	0.342	0	0.6373	0.1452	0.2175	0	0.9584	0.0074	0.0342	0	1	0
10463	40	0	0	1	0	0	0	0.5966	0.379	0.0244	0	0.913	0.007	0.08	0	0.5666	0.2767	0.1567	0	0.7984	0.1775	0.0241	0	0.7057	0.2851	0.0092	0	0.8048	0.1013	0.0939	0	0.9103	0.0405	0.0492	0	0.7555	0.0162	0.2283	0	0.85	0.1394	0.0106	0	0.6958	0.0595	0.2447	0	1	0
10464	70	1	1	0	1	0	1	0.0201	0.8516	0.1283	1	0.4424	0.5142	0.0434	1	0.0106	0.9296	0.0598	1	0.3078	0.6307	0.0615	1	0.3909	0.5492	0.0599	1	0.3055	0.5168	0.1777	1	0.1727	0.7834	0.0439	1	0.0443	0.9374	0.0183	1	0.0166	0.9399	0.0435	1	0.2907	0.6017	0.1076	1	0	1
10465	30	1	1	0	1	0	1	0.167	0.8159	0.0171	1	0.0485	0.8292	0.1223	1	0.2236	0.624	0.1524	1	0.2506	0.6082	0.1412	1	0.0285	0.9277	0.0438	1	0.1909	0.6197	0.1894	1	0.4315	0.5596	0.0089	1	0.024	0.5518	0.4242	1	0.1423	0.5652	0.2925	1	0.1911	0.7891	0.0198	1	0	1
10466	55	0	0	1	0	0	0	0.5888	0.2051	0.2061	0	0.7506	0.2019	0.0475	0	0.7777	0.2075	0.0148	0	0.7602	0.0886	0.1512	0	0.8875	0.0541	0.0584	0	0.6645	0.004	0.3315	0	0.527	0.3165	0.1565	0	0.7792	0.0249	0.1959	0	0.8104	0.0687	0.1209	0	0.6853	0.2384	0.0763	0	1	0
10467	48	2	2	0	0	1	2	0.204	0.0046	0.7914	2	0.1208	0.277	0.6022	2	0.0729	0.0322	0.8949	2	0.2352	0.0351	0.7297	2	0.11	0.0525	0.8375	2	0.3557	0.0739	0.5704	2	0.0209	0.004	0.9751	2	0.0899	0.005	0.9051	2	0.0765	0.2771	0.6464	2	0.0007	0.0385	0.9608	2	0	0
10468	56	1	1	0	1	0	1	0.0806	0.8858	0.0336	1	0.0156	0.8183	0.1661	1	0.1473	0.5082	0.3445	1	0.0067	0.9918	0.0015	1	0.0449	0.8639	0.0912	1	0.1557	0.7218	0.1225	1	0.0342	0.817	0.1488	1	0.0701	0.8279	0.102	1	0.1244	0.5817	0.2939	1	0.2103	0.7001	0.0896	1	0	1
10469	69	2	2	0	0	1	2	0.3143	0.0444	0.6413	2	0.0426	0.1331	0.8243	2	0.0019	0.059	0.9391	2	0.121	0.0462	0.8328	2	0.2169	0.0137	0.7694	2	0.1835	0.019	0.7975	2	0.0204	0.2469	0.7327	2	0.0689	0.0788	0.8523	2	0.0377	0.3416	0.6207	2	0.0422	0.3453	0.6125	2	0	0
10470	70	2	2	0	0	1	0	0.6229	0.2906	0.0865	2	0.4279	0.0581	0.514	2	0.0072	0.0583	0.9345	2	0.1511	0.0726	0.7763	2	0.0398	0.3469	0.6133	2	0.0108	0.0528	0.9364	2	0.0062	0.0919	0.9019	2	0.0244	0.1624	0.8132	2	0.0462	0.2302	0.7236	2	0.0024	0.0295	0.9681	2	0	0
10471	47	0	0	1	0	0	0	0.5317	0.4644	0.0039	0	0.8252	0.0135	0.1613	0	0.803	0.0065	0.1905	0	0.8674	0.0676	0.065	0	0.5558	0.3453	0.0989	0	0.9238	0.0361	0.0401	0	0.7989	0.0158	0.1853	0	0.7631	0.23	0.0069	0	0.6018	0.1074	0.2908	0	0.551	0.1518	0.2972	0	1	0
10472	73	2	2	0	0	1	1	0.0003	0.9928	0.0069	0	0.5338	0.1281	0.3381	0	0.8593	0.1084	0.0323	1	0.0287	0.7877	0.1836	1	0.0953	0.8924	0.0123	0	0.9619	0.0319	0.0062	0	0.7585	0.1264	0.1151	0	0.941	0.0437	0.0153	0	0.582	0.2798	0.1382	0	0.6637	0.0595	0.2768	1	0	1
10473	76	2	2	0	0	1	2	0.0487	0.0987	0.8526	2	0.0228	0.002	0.9752	2	0.0317	0.4057	0.5626	2	0.0449	0.3375	0.6176	2	0.0855	0.08	0.8345	2	0.0335	0.3092	0.6573	2	0.0479	0.1144	0.8377	2	0.0482	0.0865	0.8653	2	0.0564	0.2034	0.7402	2	0.0123	0.1771	0.8106	2	0	0
10474	52	1	1	0	1	0	1	0.3853	0.5375	0.0772	1	0.1039	0.5552	0.3409	1	0.1745	0.6716	0.1539	1	0.0948	0.7217	0.1835	1	0.2693	0.5442	0.1865	1	0.0604	0.7213	0.2183	1	0.2782	0.6504	0.0714	1	0.061	0.928	0.011	1	0.1844	0.71	0.1056	1	0.1216	0.6066	0.2718	1	0	1
10475	42	0	0	1	0	0	0	0.5873	0.0661	0.3466	0	0.5878	0.0034	0.4088	0	0.7937	0.048	0.1583	0	0.6163	0.2648	0.1189	0	0.841	0.0058	0.1532	0	0.9288	0.0157	0.0555	0	0.9587	0.0296	0.0117	0	0.8936	0.0662	0.0402	0	0.6876	0.2388	0.0736	0	0.8888	0.032	0.0792	0	1	0
10476	58	2	2	0	0	1	2	0.1739	0.1115	0.7146	2	0.1273	0.0465	0.8262	2	0.2855	0.1658	0.5487	2	0.0137	0.3601	0.6262	2	0.213	0.1806	0.6064	2	0.2017	0.2604	0.5379	2	0.0038	0.3308	0.6654	2	0.2085	0.2292	0.5623	2	0.0124	0.0007	0.9869	2	0.2379	0.1179	0.6442	2	0	0
10477	59	2	2	0	0	1	2	0.2688	0.1088	0.6224	2	0.2829	0.1492	0.5679	2	0.0098	0.2987	0.6915	2	0.0278	0.4444	0.5278	2	0.0861	0.3498	0.5641	2	0.234	0.1377	0.6283	2	0.07	0.0719	0.8581	2	0.2902	0.0772	0.6326	2	0.1319	0.26	0.6081	2	0.0362	0.1417	0.8221	2	0	0
10478	40	1	1	0	1	0	1	0.346	0.598	0.056	1	0.3466	0.5758	0.0776	1	0.0776	0.7833	0.1391	1	0.0059	0.9852	0.0089	1	0.011	0.9738	0.0152	1	0.3934	0.535	0.0716	1	0.1716	0.7859	0.0425	1	0.2209	0.6777	0.1014	1	0.1036	0.7465	0.1499	1	0.2784	0.6467	0.0749	1	0	1
10479	33	0	0	1	0	0	0	0.9494	0.0027	0.0479	0	0.8565	0.0531	0.0904	0	0.6038	0.3695	0.0267	0	0.5381	0.0295	0.4324	0	0.6692	0.2751	0.0557	0	0.6709	0.0687	0.2604	0	0.5772	0.2746	0.1482	0	0.5575	0.0433	0.3992	0	0.7772	0.1566	0.0662	0	0.5849	0.1123	0.3028	0	1	0
10480	66	2	2	0	0	1	2	0.0385	0.0478	0.9137	2	0.0232	0.4514	0.5254	2	0.2236	0.0749	0.7015	2	0.318	0.0192	0.6628	2	0.143	0.0342	0.8228	2	0.1501	0.1019	0.748	2	0.0909	0.1829	0.7262	2	0.1191	0.0058	0.8751	2	0.3322	0.0298	0.638	2	0.0935	0.0308	0.8757	2	0	0
10481	56	0	0	1	0	0	0	0.8701	0.0832	0.0467	0	0.9804	0.018	0.0016	0	0.8332	0.1531	0.0137	0	0.8181	0.1811	0.0008	0	0.5714	0.3925	0.0361	0	0.6351	0.1552	0.2097	0	0.758	0.1112	0.1308	0	0.8068	0.0995	0.0937	0	0.8787	0.0172	0.1041	0	0.7145	0.0343	0.2512	0	1	0
10482	46	2	2	0	0	1	1	0.017	0.7366	0.2464	0	0.5602	0.0296	0.4102	0	0.8787	0.0647	0.0566	0	0.5896	0.3155	0.0949	0	0.806	0.0285	0.1655	0	0.7335	0.0407	0.2258	2	0.1808	0.0426	0.7766	2	0.0279	0.4045	0.5676	2	0.0408	0.0153	0.9439	2	0.0536	0.2595	0.6869	1	0	1
10483	49	0	0	1	0	0	0	0.8429	0.004	0.1531	0	0.9047	0.0188	0.0765	0	0.995	0.0014	0.0036	0	0.5919	0.0503	0.3578	0	0.8064	0.1214	0.0722	0	0.9604	0.0163	0.0233	0	0.7795	0.0302	0.1903	0	0.7228	0.224	0.0532	0	0.7689	0.0522	0.1789	0	0.9347	0.036	0.0293	0	1	0
10484	83	2	2	0	0	1	2	0.0156	0.0237	0.9607	2	0.0135	0.0032	0.9833	2	0.0352	0.1017	0.8631	2	0.3599	0.0293	0.6108	2	0.1294	0.2846	0.586	2	0.3639	0.0039	0.6322	2	0.0121	0.0868	0.9011	2	0.0218	0.3282	0.65	2	0.0411	0.0293	0.9296	2	0.3309	0.03	0.6391	2	0	0
10485	62	2	2	0	0	1	0	0.6294	0.0996	0.271	0	0.7436	0.1695	0.0869	0	0.9013	0.0802	0.0185	0	0.994	0.0038	0.0022	0	0.6387	0.0537	0.3076	2	0.104	0.2574	0.6386	2	0.1218	0.0735	0.8047	2	0.1629	0.2428	0.5943	2	0.0418	0.0287	0.9295	2	0.0248	0.143	0.8322	0	1	0
10486	53	0	0	1	0	0	0	0.5516	0.4012	0.0472	0	0.6248	0.1914	0.1838	0	0.5737	0.3907	0.0356	0	0.6674	0.0646	0.268	0	0.5103	0.4607	0.029	0	0.7181	0.1937	0.0882	0	0.9546	0.026	0.0194	0	0.9328	0.0017	0.0655	0	0.6772	0.2262	0.0966	0	0.9792	0.0163	0.0045	0	1	0
10487	35	0	0	1	0	0	2	0.0353	0.2809	0.6838	1	0.0197	0.6684	0.3119	1	0.0355	0.9613	0.0032	2	0.0318	0.0859	0.8823	1	0.0348	0.9551	0.0101	0	0.8786	0.0279	0.0935	0	0.8428	0.0432	0.114	0	0.6741	0.1214	0.2045	0	0.6108	0.0254	0.3638	0	0.6149	0.2926	0.0925	1	0	1
10488	70	1	1	0	1	0	2	0.2971	0.0159	0.687	0	0.8113	0.1336	0.0551	0	0.6496	0.2719	0.0785	2	0.2273	0.1863	0.5864	0	0.8092	0.0513	0.1395	1	0.2988	0.6441	0.0571	1	0.1806	0.7579	0.0615	0	0.8847	0.0533	0.062	0	0.6898	0.263	0.0472	1	0.0384	0.9589	0.0027	2	0	0
10489	54	1	1	0	1	0	1	0.2918	0.5546	0.1536	1	0.0521	0.8867	0.0612	1	0.0601	0.937	0.0029	1	0.1454	0.7888	0.0658	1	0.0308	0.9551	0.0141	1	0.0474	0.9022	0.0504	1	0.0264	0.8969	0.0767	1	0.3242	0.6707	0.0051	1	0.1446	0.7406	0.1148	1	0.0108	0.83	0.1592	1	0	1
10490	57	2	2	0	0	1	2	0.023	0.0277	0.9493	2	0.2796	0.0738	0.6466	2	0.1982	0.1024	0.6994	2	0.1141	0.3675	0.5184	2	0.2193	0.1697	0.611	2	0.0023	0.0112	0.9865	2	0.4121	0.0619	0.526	2	0.106	0.2101	0.6839	2	0.1409	0.0263	0.8328	2	0.0007	0.0843	0.915	2	0	0
10491	35	1	1	0	1	0	1	0.2542	0.7342	0.0116	1	0.1204	0.6611	0.2185	1	0.3367	0.6227	0.0406	1	0.3033	0.6838	0.0129	1	0.1137	0.8297	0.0566	1	0.0503	0.9396	0.0101	1	0.1197	0.7738	0.1065	1	0.0845	0.8322	0.0833	1	0.0929	0.7563	0.1508	1	0.0835	0.6208	0.2957	1	0	1
10492	38	2	2	0	0	1	2	0.3203	0.1137	0.566	2	0.4795	0.0148	0.5057	2	0.0463	0.172	0.7817	2	0.0426	0.0691	0.8883	2	0.1784	0.2418	0.5798	2	0.0494	0.4235	0.5271	2	0.0231	0.3581	0.6188	2	0.1994	0.0749	0.7257	2	0.117	0.1786	0.7044	2	0.0639	0.3022	0.6339	2	0	0
10493	40	2	2	0	0	1	2	0.0606	0.2724	0.667	2	0.227	0.0238	0.7492	2	0.0596	0.3903	0.5501	2	0.166	0.2902	0.5438	2	0.1868	0.08	0.7332	2	0.0635	0.0471	0.8894	2	0.1029	0.0182	0.8789	2	0.3407	0.0343	0.625	2	0.2691	0.0046	0.7263	2	0.2582	0.0943	0.6475	2	0	0
10494	59	1	1	0	1	0	1	0.0346	0.9428	0.0226	1	0.0012	0.993	0.0058	1	0.1625	0.5803	0.2572	1	0.1966	0.6125	0.1909	1	0.1169	0.7474	0.1357	1	0.0459	0.6023	0.3518	1	0.4026	0.508	0.0894	1	0.3731	0.6233	0.0036	1	0.1989	0.7568	0.0443	1	0.0187	0.978	0.0033	1	0	1
10495	29	0	0	1	0	0	0	0.6439	0.2779	0.0782	0	0.7166	0.1163	0.1671	0	0.6078	0.194	0.1982	0	0.5103	0.4584	0.0313	0	0.8446	0.0046	0.1508	0	0.6316	0.1219	0.2465	0	0.7195	0.1263	0.1542	0	0.6255	0.0227	0.3518	0	0.5992	0.1079	0.2929	0	0.8776	0.0215	0.1009	0	1	0
10496	38	0	0	1	0	0	0	0.5388	0.3711	0.0901	0	0.5269	0.2077	0.2654	0	0.6301	0.054	0.3159	0	0.5023	0.1433	0.3544	0	0.8142	0.0499	0.1359	0	0.6955	0.2803	0.0242	0	0.6433	0.0842	0.2725	0	0.6292	0.2418	0.129	0	0.7848	0.1214	0.0938	0	0.7514	0.2085	0.0401	0	1	0
10497	43	2	2	0	0	1	2	0.0196	0.0518	0.9286	2	0.058	0.1342	0.8078	2	0.3313	0.0922	0.5765	2	0.0508	0.0013	0.9479	2	0.02	0.2756	0.7044	2	0.0596	0.383	0.5574	2	0.0778	0.0657	0.8565	2	0.0988	0.2906	0.6106	2	0.2688	0.1137	0.6175	2	0.0681	0.0208	0.9111	2	0	0
10498	52	2	2	0	0	1	0	0.6653	0.0808	0.2539	2	0.415	0.0733	0.5117	2	0.2965	0.0652	0.6383	0	0.5281	0.3815	0.0904	2	0.0234	0.0556	0.921	2	0.0212	0.011	0.9678	2	0.2224	0.1023	0.6753	2	0.0413	0.0501	0.9086	2	0.1952	0.1113	0.6935	2	0.0147	0.0117	0.9736	0	1	0
10499	46	0	0	1	0	0	0	0.9477	0.0334	0.0189	0	0.8304	0.1088	0.0608	0	0.9089	0.0075	0.0836	0	0.5228	0.4115	0.0657	0	0.7703	0.0043	0.2254	0	0.6747	0.2701	0.0552	0	0.6203	0.2942	0.0855	0	0.9711	0.0046	0.0243	0	0.5503	0.266	0.1837	0	0.5528	0.3268	0.1204	0	1	0
10500	75	1	1	0	1	0	2	0.0319	0.1208	0.8473	2	0.0126	0.0003	0.9871	2	0.0154	0.0195	0.9651	2	0.0557	0.0419	0.9024	2	0.1627	0.0134	0.8239	0	0.9149	0.0018	0.0833	0	0.9285	0.0195	0.052	0	0.7227	0.1554	0.1219	0	0.6633	0.26	0.0767	0	0.5996	0.3765	0.0239	2	0	0
10501	50	2	2	0	0	1	2	0.0007	0.4534	0.5459	2	0.2008	0.1612	0.638	2	0.0024	0.0089	0.9887	2	0.0878	0.0329	0.8793	2	0.0732	0.301	0.6258	2	0.0347	0.0006	0.9647	2	0.0013	0.0196	0.9791	2	0.0625	0.0469	0.8906	2	0.0942	0.0327	0.8731	2	0.299	0.0188	0.6822	2	0	0
10502	82	2	2	0	0	1	0	0.7149	0.1564	0.1287	2	0.0207	0.2794	0.6999	2	0.0467	0.0919	0.8614	0	0.7976	0.0281	0.1743	2	0.0499	0.0799	0.8702	2	0.0544	0.0264	0.9192	2	0.1285	0.2634	0.6081	2	0.2785	0.0809	0.6406	2	0.141	0.1104	0.7486	2	0.0992	0.1141	0.7867	0	1	0
10503	58	0	0	1	0	0	0	0.5554	0.0604	0.3842	0	0.6389	0.1281	0.233	0	0.604	0.2357	0.1603	0	0.8699	0.0277	0.1024	0	0.8733	0.1158	0.0109	0	0.7258	0.0118	0.2624	0	0.8996	0.0522	0.0482	0	0.904	0.0815	0.0145	0	0.678	0.1679	0.1541	0	0.5521	0.0809	0.367	0	1	0
10504	58	0	0	1	0	0	0	0.8588	0.1102	0.031	0	0.8086	0.0331	0.1583	0	0.9896	0.0034	0.007	0	0.9972	0.0007	0.0021	0	0.8336	0.1228	0.0436	0	0.8636	0.0686	0.0678	0	0.9128	0.0792	0.008	0	0.8914	0.0107	0.0979	0	0.6123	0.2738	0.1139	0	0.7067	0.1612	0.1321	1	0	1
10505	45	2	2	0	0	1	1	0.1244	0.7759	0.0997	1	0.1772	0.5003	0.3225	1	0.1285	0.871	0.0005	1	0.0045	0.9941	0.0014	1	0.2887	0.6718	0.0395	1	0.0308	0.9492	0.02	1	0.0189	0.9156	0.0655	1	0.0866	0.6726	0.2408	1	0.0028	0.5985	0.3987	1	0.0556	0.8834	0.061	1	0	1
10506	63	2	2	0	0	1	0	0.7126	0.175	0.1124	2	0.1598	0.0466	0.7936	0	0.7597	0.0573	0.183	0	0.6431	0.1037	0.2532	0	0.8294	0.0547	0.1159	2	0.0016	0.1956	0.8028	2	0.0925	0.0283	0.8792	2	0.0308	0.0036	0.9656	2	0.2409	0.0633	0.6958	2	0.3704	0.0051	0.6245	0	1	0
10507	45	0	0	1	0	0	0	0.7078	0.2224	0.0698	0	0.9294	0.0557	0.0149	0	0.5796	0.2248	0.1956	0	0.602	0.258	0.14	0	0.9613	0.0204	0.0183	0	0.5903	0.3065	0.1032	0	0.8241	0.1668	0.0091	0	0.9167	0.034	0.0493	0	0.7711	0.0514	0.1775	0	0.5858	0.4122	0.002	0	1	0
10508	47	1	1	0	1	0	0	0.7808	0.0607	0.1585	1	0.1314	0.8213	0.0473	1	0.0248	0.6171	0.3581	0	0.5065	0.3465	0.147	1	0.2024	0.513	0.2846	1	0.0527	0.7636	0.1837	1	0.0824	0.8121	0.1055	1	0.0322	0.9349	0.0329	1	0.0053	0.9062	0.0885	1	0.204	0.7002	0.0958	0	1	0
10509	69	2	2	0	0	1	2	0.1779	0.171	0.6511	2	0.0294	0.0096	0.961	2	0.1616	0.0323	0.8061	2	0.1886	0.0171	0.7943	2	0.046	0.3826	0.5714	2	0.2038	0.014	0.7822	2	0.0336	0.0858	0.8806	2	0.0308	0.1995	0.7697	2	0.2981	0.0033	0.6986	2	0.076	0.054	0.87	2	0	0
10510	39	2	2	0	0	1	0	0.6829	0.0012	0.3159	0	0.9273	0.0449	0.0278	0	0.9469	0.0364	0.0167	0	0.8411	0.0579	0.101	0	0.6347	0.1232	0.2421	0	0.5849	0.2153	0.1998	2	0.0134	0.0335	0.9531	2	0.2008	0.0401	0.7591	2	0.0267	0.1568	0.8165	2	0.1609	0.057	0.7821	0	1	0
10511	63	2	2	0	0	1	2	0.0136	0.4679	0.5185	2	0.056	0.2703	0.6737	2	0.1118	0.3323	0.5559	2	0.0074	0.3905	0.6021	2	0.1698	0.1849	0.6453	2	0.1153	0.0634	0.8213	2	0.0106	0.0035	0.9859	2	0.0403	0.1674	0.7923	2	0.2963	0.1017	0.602	2	0.1916	0.0141	0.7943	2	0	0
10512	53	1	1	0	1	0	2	0.1033	0.1257	0.771	2	0.0659	0.3588	0.5753	2	0.0102	0.4654	0.5244	2	0.0642	0.3352	0.6006	2	0.2958	0.0367	0.6675	0	0.6873	0.2893	0.0234	0	0.6941	0.2684	0.0375	2	0.3092	0.0723	0.6185	0	0.8987	0.0334	0.0679	0	0.6595	0.1478	0.1927	2	0	0
10513	55	0	0	1	0	0	0	0.7027	0.2428	0.0545	0	0.5133	0.1283	0.3584	0	0.7491	0.1089	0.142	0	0.9775	0.016	0.0065	0	0.6514	0.1209	0.2277	0	0.6881	0.2151	0.0968	0	0.9451	0.0033	0.0516	0	0.5844	0.1674	0.2482	0	0.9438	0.0332	0.023	0	0.5895	0.3121	0.0984	0	1	0
10514	58	2	2	0	0	1	0	0.8812	0.0315	0.0873	2	0.2056	0.1079	0.6865	2	0.0588	0.0125	0.9287	2	0.0454	0.0198	0.9348	2	0.401	0.0867	0.5123	2	0.1466	0.0821	0.7713	2	0.1154	0.2955	0.5891	2	0.1547	0.1983	0.647	2	0.0678	0.0644	0.8678	2	0.0177	0.2369	0.7454	2	0	0
10515	75	2	2	0	0	1	2	0.0022	0.013	0.9848	2	0.12	0.0287	0.8513	2	0.1028	0.2123	0.6849	2	0.2025	0.24	0.5575	2	0.0024	0.0864	0.9112	2	0.3449	0.0024	0.6527	2	0.1421	0.2188	0.6391	2	0.082	0.026	0.892	2	0.017	0.0063	0.9767	2	0.0913	0.0556	0.8531	2	0	0
10516	50	0	0	1	0	0	0	0.6392	0.0881	0.2727	0	0.6958	0.2852	0.019	0	0.9394	0.0424	0.0182	0	0.8525	0.1	0.0475	0	0.9472	0.008	0.0448	0	0.5801	0.2105	0.2094	0	0.6258	0.2975	0.0767	0	0.5821	0.2761	0.1418	0	0.67	0.1544	0.1756	0	0.8735	0.096	0.0305	0	1	0
10517	60	2	2	0	0	1	1	0.0369	0.9269	0.0362	1	0.0426	0.8683	0.0891	1	0.2466	0.6834	0.07	1	0.0173	0.8605	0.1222	1	0.282	0.5311	0.1869	1	0.0309	0.886	0.0831	1	0.1925	0.7758	0.0317	1	0.1123	0.7631	0.1246	1	0.0922	0.8716	0.0362	1	0.0433	0.8922	0.0645	1	0	1
10518	40	2	2	0	0	1	2	0.0227	0.0847	0.8926	2	0.0777	0.1295	0.7928	2	0.4178	0.0426	0.5396	2	0.3294	0.0625	0.6081	2	0.2096	0.009	0.7814	2	0.0324	0.4439	0.5237	2	0.0003	0.001	0.9987	2	0.104	0.3015	0.5945	2	0.4147	0.0155	0.5698	2	0.071	0.1149	0.8141	2	0	0
10519	60	0	0	1	0	0	0	0.6459	0.0197	0.3344	0	0.7862	0.1297	0.0841	0	0.8424	0.0716	0.086	0	0.654	0.337	0.009	0	0.7766	0.1788	0.0446	0	0.9978	0.0014	0.0008	0	0.7208	0.2324	0.0468	0	0.6974	0.1539	0.1487	0	0.5863	0.2834	0.1303	0	0.6644	0.1824	0.1532	0	1	0
10520	66	0	0	1	0	0	2	0.0138	0.123	0.8632	2	0.2674	0.1195	0.6131	2	0.1711	0.0905	0.7384	2	0.3647	0.0551	0.5802	2	0.0052	0.0442	0.9506	2	0.0884	0.0193	0.8923	2	0.2342	0.0158	0.75	2	0.0401	0.1348	0.8251	2	0.0244	0.1007	0.8749	0	0.5824	0.3293	0.0883	2	0	0
10521	58	1	1	0	1	0	1	0.0075	0.9245	0.068	1	0.0374	0.8537	0.1089	1	0.3324	0.5317	0.1359	1	0.0244	0.8796	0.096	1	0.2613	0.503	0.2357	1	0.3057	0.5955	0.0988	1	0.3477	0.6333	0.019	1	0.2401	0.6785	0.0814	1	0.0081	0.5685	0.4234	1	0.1108	0.8111	0.0781	1	0	1
10522	62	0	0	1	0	0	0	0.9276	0.0339	0.0385	0	0.9925	0.0029	0.0046	0	0.5402	0.1794	0.2804	0	0.6222	0.3588	0.019	0	0.7323	0.2084	0.0593	0	0.8312	0.1138	0.055	0	0.8223	0.1505	0.0272	0	0.9151	0.0722	0.0127	0	0.7681	0.1102	0.1217	0	0.5792	0.3512	0.0696	0	1	0
10523	44	2	2	0	0	1	2	0.1008	0.2277	0.6715	2	0.2259	0.0614	0.7127	2	0.0107	0.0945	0.8948	2	0.1663	0.0471	0.7866	2	0.0883	0.352	0.5597	2	0.0412	0.1233	0.8355	2	0.01	0.4816	0.5084	2	0.0308	0.187	0.7822	2	0.068	0.1849	0.7471	2	0.0151	0.0214	0.9635	2	0	0
10524	52	1	1	0	1	0	1	0.3423	0.5491	0.1086	1	0.2056	0.6585	0.1359	1	0.3139	0.5148	0.1713	1	0.0016	0.9659	0.0325	1	0.2401	0.5403	0.2196	1	0.0525	0.562	0.3855	1	0.3892	0.565	0.0458	1	0.0144	0.9702	0.0154	1	0.0132	0.7114	0.2754	1	0.2518	0.6117	0.1365	1	0	1
10525	65	2	2	0	0	1	0	0.7261	0.1567	0.1172	2	0.2416	0.0426	0.7158	2	0.0141	0.0595	0.9264	0	0.5765	0.4108	0.0127	0	0.6888	0.0076	0.3036	2	0.1657	0.1025	0.7318	2	0.1209	0.1527	0.7264	2	0.028	0.2053	0.7667	2	0.1114	0.0536	0.835	2	0.0138	0.0605	0.9257	0	1	0
10526	73	2	2	0	0	1	2	0.2883	0.0029	0.7088	2	0.0352	0.003	0.9618	2	0.3923	0.0439	0.5638	2	0.2912	0.053	0.6558	2	0.0234	0.0163	0.9603	2	0.0333	0.131	0.8357	2	0.1896	0.2454	0.565	2	0.2075	0.1817	0.6108	2	0.0268	0.203	0.7702	2	0.2182	0.159	0.6228	2	0	0
10527	36	0	0	1	0	0	0	0.9238	0.0291	0.0471	0	0.5773	0.0589	0.3638	0	0.8035	0.1034	0.0931	0	0.7782	0.214	0.0078	0	0.7113	0.235	0.0537	0	0.9637	0.001	0.0353	0	0.7145	0.1581	0.1274	0	0.8546	0.0026	0.1428	0	0.8156	0.0329	0.1515	0	0.8753	0.0157	0.109	0	1	0
10528	43	0	0	1	0	0	0	0.6945	0.0819	0.2236	0	0.8615	0.0287	0.1098	0	0.5846	0.1724	0.243	0	0.874	0.0341	0.0919	0	0.7547	0.003	0.2423	0	0.7426	0.2503	0.0071	0	0.8745	0.0003	0.1252	0	0.9046	0.068	0.0274	0	0.6258	0.2002	0.174	0	0.9664	0.0202	0.0134	0	1	0
10529	56	2	2	0	0	1	0	0.7104	0.2272	0.0624	2	0.0423	0.0004	0.9573	2	0.2215	0.0689	0.7096	2	0.0661	0.0911	0.8428	2	0.1173	0.2581	0.6246	2	0.2398	0.0192	0.741	2	0.0065	0.0938	0.8997	2	0.1775	0.0765	0.746	2	0.3231	0.0865	0.5904	2	0.3162	0.0597	0.6241	0	1	0
10530	69	1	1	0	1	0	2	0.1032	0.1275	0.7693	2	0.0388	0.2604	0.7008	0	0.7696	0.0175	0.2129	2	0.1423	0.0938	0.7639	0	0.5276	0.0136	0.4588	0	0.6449	0.3537	0.0014	0	0.7339	0.2549	0.0112	0	0.5932	0.2145	0.1923	0	0.9387	0.0536	0.0077	0	0.7273	0.1213	0.1514	2	0	0
10531	64	2	2	0	0	1	2	0.057	0.0023	0.9407	2	0.003	0.0351	0.9619	2	0.015	0.1381	0.8469	2	0.123	0.1192	0.7578	2	0.0311	0.0064	0.9625	2	0.2519	0.0202	0.7279	2	0.0898	0.3181	0.5921	2	0.0922	0.1926	0.7152	2	0.0112	0.1657	0.8231	2	0.1696	0.1458	0.6846	2	0	0
10532	55	2	2	0	0	1	2	0	0.0291	0.9709	2	0.1934	0.0144	0.7922	2	0.1687	0.136	0.6953	2	0.0009	0.1749	0.8242	2	0.0643	0.2137	0.722	2	0.0015	0.004	0.9945	2	0.1367	0.2259	0.6374	2	0.0509	0.0078	0.9413	2	0.0267	0.099	0.8743	2	0.2964	0.0288	0.6748	2	0	0
10533	62	0	0	1	0	0	0	0.6334	0.2422	0.1244	0	0.9339	0.0173	0.0488	0	0.9287	0.0137	0.0576	0	0.6208	0.0486	0.3306	0	0.8051	0.1735	0.0214	0	0.7533	0.0438	0.2029	0	0.8995	0.0281	0.0724	0	0.7329	0.1039	0.1632	0	0.8915	0.1021	0.0064	0	0.6922	0.1226	0.1852	0	1	0
10534	31	2	2	0	0	1	2	0.2916	0.1608	0.5476	2	0.1012	0.0025	0.8963	2	0.0188	0.0567	0.9245	2	0.2957	0.088	0.6163	2	0.0018	0.0013	0.9969	2	0.24	0.0603	0.6997	2	0.2911	0.0288	0.6801	2	0.1325	0.0283	0.8392	2	0.0394	0.1362	0.8244	2	0.015	0.1127	0.8723	2	0	0
10535	45	2	2	0	0	1	2	0.0302	0.2384	0.7314	2	0.1372	0.1117	0.7511	2	0.1832	0.2104	0.6064	2	0.0026	0.0025	0.9949	2	0.0747	0.1236	0.8017	2	0.0004	0.0019	0.9977	2	0.1129	0.3367	0.5504	2	0.0941	0.0283	0.8776	2	0.089	0.0395	0.8715	2	0.1694	0.0808	0.7498	2	0	0
10536	75	1	1	0	1	0	1	0.4499	0.5257	0.0244	1	0.1671	0.7882	0.0447	1	0.0093	0.9878	0.0029	1	0.0568	0.8734	0.0698	1	0.0578	0.6779	0.2643	1	0.3861	0.5037	0.1102	1	0.1595	0.7674	0.0731	1	0.0888	0.6821	0.2291	1	0.1054	0.5633	0.3313	1	0.2074	0.7516	0.041	1	0	1
10537	36	2	2	0	0	1	2	0.0948	0.1578	0.7474	2	0.0452	0.1545	0.8003	2	0.331	0.076	0.593	2	0.2987	0.1856	0.5157	2	0.1845	0.1729	0.6426	2	0.0152	0.0424	0.9424	2	0.0183	0.0081	0.9736	2	0.0672	0.1109	0.8219	2	0.0679	0.156	0.7761	2	0.1833	0.2556	0.5611	2	0	0
10538	58	2	2	0	0	1	1	0.0115	0.6256	0.3629	1	0.2935	0.6698	0.0367	1	0.1687	0.6504	0.1809	1	0.2361	0.6914	0.0725	1	0.2945	0.5261	0.1794	0	0.6697	0.014	0.3163	0	0.5553	0.1749	0.2698	1	0.0102	0.7925	0.1973	0	0.9094	0.0433	0.0473	0	0.976	0.0126	0.0114	1	0	1
10539	62	0	0	1	0	0	0	0.8317	0.0545	0.1138	0	0.7339	0.2571	0.009	0	0.8396	0.1297	0.0307	0	0.7026	0.074	0.2234	0	0.9088	0.0661	0.0251	0	0.5452	0.034	0.4208	0	0.968	0.0132	0.0188	0	0.8599	0.0159	0.1242	0	0.5842	0.398	0.0178	0	0.5514	0.3322	0.1164	0	1	0
10540	43	1	1	0	1	0	0	0.5177	0.2474	0.2349	0	0.8027	0.1318	0.0655	0	0.6104	0.1689	0.2207	0	0.6436	0.1557	0.2007	0	0.5844	0.3346	0.081	1	0.0017	0.9941	0.0042	1	0.0553	0.7359	0.2088	1	0.0171	0.9341	0.0488	1	0.0204	0.9093	0.0703	1	0.3553	0.6261	0.0186	0	1	0
10541	67	1	1	0	1	0	1	0.0791	0.8415	0.0794	1	0.2351	0.7639	0.001	1	0.0102	0.9854	0.0044	1	0.005	0.9712	0.0238	1	0.1801	0.5458	0.2741	1	0.0132	0.986	0.0008	1	0.0239	0.5446	0.4315	1	0.2136	0.6124	0.174	1	0.0453	0.8247	0.13	1	0.092	0.5777	0.3303	0	1	0
10542	49	2	2	0	0	1	0	0.8048	0.0524	0.1428	2	0.1492	0.2844	0.5664	0	0.6944	0.2206	0.085	0	0.8637	0.0597	0.0766	0	0.6736	0.1728	0.1536	2	0.0017	0.0032	0.9951	2	0.3887	0.0175	0.5938	2	0.0305	0.0147	0.9548	2	0.1856	0.1673	0.6471	2	0.1373	0.25	0.6127	0	1	0
10543	58	0	0	1	0	0	0	0.5367	0.3275	0.1358	0	0.973	0.0111	0.0159	0	0.7924	0.1761	0.0315	0	0.9688	0.0043	0.0269	0	0.8012	0.1512	0.0476	0	0.6167	0.13	0.2533	0	0.6303	0.1969	0.1728	0	0.9666	0.0081	0.0253	0	0.7829	0.0646	0.1525	0	0.76	0.1661	0.0739	0	1	0
10544	45	1	1	0	1	0	1	0.0182	0.9764	0.0054	1	0.1201	0.7037	0.1762	1	0.1629	0.7038	0.1333	1	0.0038	0.838	0.1582	1	0.0376	0.9102	0.0522	1	0.0497	0.9185	0.0318	1	0.0321	0.9032	0.0647	1	0.0303	0.9681	0.0016	1	0.0338	0.8181	0.1481	1	0.1175	0.7076	0.1749	1	0	1
10545	62	2	2	0	0	1	0	0.8994	0.0199	0.0807	2	0.1486	0.1335	0.7179	2	0.2093	0.1748	0.6159	2	0.2423	0.2033	0.5544	2	0.1482	0.2326	0.6192	2	0.1169	0.0512	0.8319	2	0.0699	0.203	0.7271	2	0.0332	0.1294	0.8374	2	0.1241	0.0157	0.8602	2	0.0369	0.0831	0.88	2	0	0
10546	49	1	1	0	1	0	1	0.1109	0.5702	0.3189	1	0.1254	0.7551	0.1195	1	0.0484	0.8955	0.0561	1	0.02	0.9735	0.0065	1	0.0275	0.846	0.1265	1	0.1398	0.541	0.3192	1	0.329	0.6297	0.0413	1	0.0218	0.944	0.0342	1	0.0871	0.9074	0.0055	1	0.0631	0.7245	0.2124	1	0	1
10547	54	0	0	1	0	0	0	0.5091	0.3257	0.1652	0	0.8886	0.096	0.0154	0	0.7766	0.1299	0.0935	0	0.7032	0.0695	0.2273	0	0.5101	0.1591	0.3308	0	0.8152	0.1367	0.0481	0	0.7383	0.2465	0.0152	0	0.95	0.001	0.049	0	0.6749	0.1197	0.2054	0	0.9391	0.0601	0.0008	0	1	0
10548	50	2	2	0	0	1	2	0.1301	0.3659	0.504	2	0.2323	0.0876	0.6801	2	0.0918	0.1821	0.7261	2	0.022	0.0238	0.9542	2	0.0317	0.0123	0.956	2	0.2197	0.2303	0.55	2	0.1286	0.1043	0.7671	2	0.0585	0.2602	0.6813	2	0.0322	0.0226	0.9452	2	0.2332	0.0211	0.7457	2	0	0
10549	46	2	2	0	0	1	2	0.0729	0.2758	0.6513	2	0.0017	0.0068	0.9915	2	0.1717	0.0655	0.7628	2	0.0525	0.0435	0.904	2	0.0629	0.1719	0.7652	2	0.2778	0.0358	0.6864	2	0.1094	0.0793	0.8113	2	0.0758	0.3629	0.5613	2	0.0615	0.3067	0.6318	2	0.2046	0.0994	0.696	2	0	0
10550	72	0	0	1	0	0	0	0.8739	0.0882	0.0379	0	0.9815	0.013	0.0055	0	0.513	0.2885	0.1985	0	0.6688	0.2477	0.0835	0	0.9999	0	0.0001	0	0.929	0.054	0.017	0	0.7023	0.073	0.2247	0	0.9019	0.0362	0.0619	0	0.9608	0.0226	0.0166	0	0.6717	0.0508	0.2775	0	1	0
10551	68	2	2	0	0	1	1	0.0229	0.9649	0.0122	1	0.091	0.7548	0.1542	1	0.1017	0.869	0.0293	1	0.1618	0.575	0.2632	1	0.037	0.9049	0.0581	1	0.0774	0.8584	0.0642	1	0.1099	0.5626	0.3275	1	0.0652	0.8505	0.0843	1	0.0824	0.8876	0.03	1	0.1235	0.8583	0.0182	1	0	1
10552	75	2	2	0	0	1	0	0.9327	0.0261	0.0412	2	0.0463	0.242	0.7117	2	0.1481	0.169	0.6829	2	0.1232	0.2521	0.6247	2	0.0145	0.161	0.8245	2	0.2939	0.119	0.5871	2	0.0121	0.4869	0.501	2	0.0254	0.0248	0.9498	2	0.1134	0.0775	0.8091	2	0.0566	0.3759	0.5675	2	0	0
10553	55	0	0	1	0	0	0	0.5829	0.3503	0.0668	0	0.6166	0.3317	0.0517	0	0.905	0.092	0.003	0	0.9499	0.043	0.0071	0	0.5089	0.2275	0.2636	0	0.8455	0.1155	0.039	0	0.6218	0.0889	0.2893	0	0.7129	0.2495	0.0376	0	0.6939	0.0344	0.2717	0	0.9783	0.018	0.0037	0	1	0
10554	56	1	1	0	1	0	1	0.0081	0.9756	0.0163	1	0.213	0.7641	0.0229	1	0.2707	0.7211	0.0082	1	0.0001	0.941	0.0589	1	0.0465	0.7437	0.2098	1	0.0189	0.9424	0.0387	1	0.0016	0.6806	0.3178	1	0.0913	0.8149	0.0938	1	0.0636	0.8613	0.0751	1	0.038	0.8638	0.0982	1	0	1
10555	30	2	2	0	0	1	2	0.1177	0.0804	0.8019	2	0.1865	0.1921	0.6214	2	0.3177	0.0423	0.64	2	0.2497	0.1279	0.6224	2	0.1011	0.3215	0.5774	2	0.0033	0.0038	0.9929	2	0.2363	0.0002	0.7635	2	0.0936	0.0229	0.8835	2	0.0256	0.4091	0.5653	2	0.0164	0.019	0.9646	2	0	0
10556	57	1	1	0	1	0	1	0.3099	0.6731	0.017	1	0.0744	0.8601	0.0655	1	0.3289	0.6261	0.045	1	0.1493	0.804	0.0467	1	0.0704	0.6845	0.2451	1	0.0925	0.7679	0.1396	1	0.0133	0.62	0.3667	1	0.2173	0.7561	0.0266	1	0.1912	0.7914	0.0174	1	0.0168	0.8914	0.0918	1	0	1
10557	56	0	0	1	0	0	0	0.992	0.0041	0.0039	0	0.5366	0.0671	0.3963	0	0.7593	0.2371	0.0036	0	0.8094	0.1288	0.0618	0	0.9184	0.0725	0.0091	0	0.8506	0.1367	0.0127	0	0.905	0.0456	0.0494	0	0.9895	0.0101	0.0004	0	0.824	0.0409	0.1351	0	0.6091	0.3357	0.0552	0	1	0
10558	28	2	2	0	0	1	2	0.4299	0.0144	0.5557	2	0.0546	0.1659	0.7795	2	1.00E-04	0.0639	0.936	2	0.2237	0.0826	6.94E-01	2	0.1133	0.0834	0.8033	2	0.0488	0.0663	8.85E-01	2	1.36E-02	0.3934	0.593	2	0.0183	0.1451	0.8366	2	0.0365	0.0995	0.864	2	0.0261	0.2953	0.6786	2	0	0
10559	63	1	1	0	1	0	2	0.0097	0.4605	0.5298	0	0.539	0.202	0.259	0	0.5942	0.0899	0.3159	0	0.6227	0.3747	0.0026	0	0.6641	0.1624	0.1735	1	0.0833	0.8463	0.0704	1	0.2769	0.6745	0.0486	1	0.112	0.6515	0.2365	1	0.0223	0.7623	0.2154	1	0.062	0.8998	0.0382	0	1	0
10560	48	0	0	1	0	0	2	0.0013	0.4632	0.5355	2	0.1679	0.1136	0.7185	2	0.0259	0.0071	0.967	2	0.013	0.067	0.92	2	0.0294	0.3969	0.5737	1	0.0594	0.9346	0.006	1	0.0097	0.9755	0.0148	1	0.0425	0.6841	0.2734	1	0.0248	0.8969	0.0783	1	0.1518	0.8194	0.0288	2	0	0
10561	63	2	2	0	0	1	2	0.0736	0.0077	0.9187	2	0.1067	0.0589	0.8344	2	0.0246	0.0153	0.9601	2	0.0082	0.0048	0.987	2	0.3337	0.0576	0.6087	2	0.0306	0.3934	0.576	2	0.237	0.0277	0.7353	2	0.2913	0.1479	0.5608	2	0.1631	0.0189	0.818	2	0.043	0.0868	0.8702	2	0	0
10562	48	2	2	0	0	1	2	0.0244	0.0712	0.9044	2	0.066	0.019	0.915	2	0.0256	0.0144	0.96	2	0.1773	0.0231	0.7996	2	0.2069	0.0164	0.7767	2	0.0282	0.0342	0.9376	2	0.0051	0.1046	0.8903	2	0.3129	0.0348	0.6523	2	0.0073	0.0476	0.9451	2	0.0091	0.4381	0.5528	2	0	0
10563	29	1	1	0	1	0	1	0.0456	0.866	0.0884	1	0.1559	0.7463	0.0978	1	0.3018	0.6156	0.0826	1	0.4349	0.5557	0.0094	1	0.3202	0.6314	0.0484	1	0.1412	0.8466	0.0122	1	0.2071	0.7457	0.0472	1	0.0569	0.7493	0.1938	1	0.1353	0.7718	0.0929	1	0.2021	0.7977	0.0002	1	0	1
10564	56	2	2	0	0	1	1	0.309	0.6214	0.0696	1	0.1401	0.8422	0.0177	1	0.2878	0.5529	0.1593	1	0.2251	0.6364	0.1385	1	0.2797	0.569	0.1513	1	0.1878	0.611	0.2012	1	0.0212	0.9692	0.0096	1	0.0746	0.9221	0.0033	1	0.0935	0.8596	0.0469	1	0.034	0.948	0.018	1	0	1
10565	40	1	1	0	1	0	1	0.291	0.6837	0.0253	1	0.0782	0.829	0.0928	1	0.0043	0.9922	0.0035	1	0.2288	0.5497	0.2215	1	0.0694	0.8077	0.1229	1	0.2442	0.5707	0.1851	1	0.177	0.6196	0.2034	1	0.417	0.5568	0.0262	1	0.0032	0.8761	0.1207	1	0.0058	0.5947	0.3995	1	0	1
10566	42	0	0	1	0	0	0	0.7999	0.142	0.0581	0	0.6192	0.0008	0.38	0	0.8457	0.0234	0.1309	0	0.7222	0.1721	0.1057	0	0.5453	0.2748	0.1799	0	0.8719	0.0519	0.0762	0	0.8532	0.03	0.1168	0	0.9041	0.0684	0.0275	0	0.9274	0.0148	0.0578	0	0.7718	0.1529	0.0753	0	1	0
10567	23	0	0	1	0	0	2	0.0048	0.0252	0.97	2	0.2869	0.1025	0.6106	2	0.0664	0.0547	0.8789	2	0.0004	0.0048	0.9948	2	0.1166	0.1165	0.7669	1	0.0535	0.9199	0.0266	1	0.162	0.5034	0.3346	1	0.0587	0.7271	0.2142	1	0.1535	0.6637	0.1828	1	0.1533	0.8335	0.0132	2	0	0
10568	68	0	0	1	0	0	0	0.6759	0.2137	0.1104	0	0.8469	0.0914	0.0617	0	0.9013	0.0842	0.0145	0	0.9994	0.0003	0.0003	0	0.607	0.0689	0.3241	0	0.9356	0.0177	0.0467	0	0.5622	0.4252	0.0126	0	0.578	0.1037	0.3183	0	0.949	0.0127	0.0383	0	0.9544	0.0204	0.0252	1	0	1
10569	60	0	0	1	0	0	0	0.8963	0.0699	0.0338	0	0.9543	0.0307	0.015	0	0.6515	0.0766	0.2719	0	0.8075	0.127	0.0655	0	0.9832	0.0113	0.0055	0	0.814	0.1298	0.0562	0	0.8146	0.0477	0.1377	0	0.8814	0.041	0.0776	0	0.8293	0.0093	0.1614	0	0.6023	0.3247	0.073	0	1	0
10570	64	0	0	1	0	0	2	0.141	0.181	0.678	2	0.017	0.0009	0.9821	2	0.1085	0.3159	0.5756	2	0.0566	0.4375	0.5059	2	0.2384	0.0166	0.745	1	0.0699	0.5857	0.3444	1	0.143	0.6046	0.2524	1	0.0592	0.8654	0.0754	1	0.0842	0.6462	0.2696	1	0.0518	0.7464	0.2018	2	0	0
10571	51	1	1	0	1	0	1	0.4022	0.502	0.0958	1	0.0437	0.5915	0.3648	1	0.0573	0.9419	0.0008	1	0.0526	0.5118	0.4356	1	0.0104	0.9869	0.0027	1	0.0095	0.9443	0.0462	1	0.3009	0.6102	0.0889	1	0.0351	0.7905	0.1744	1	0.298	0.6485	0.0535	1	0.0972	0.8428	0.06	1	0	1
10572	47	2	2	0	0	1	0	0.9004	0.0733	0.0263	2	0.1161	0.1731	0.7108	2	0.0066	0.3503	0.6431	0	0.5501	0.046	0.4039	2	0.2104	0.157	0.6326	2	0.0988	0.0162	0.885	2	0.0672	0.2901	0.6427	2	0.0086	0.0366	0.9548	2	0.0577	0.0604	0.8819	2	0.1734	0.2318	0.5948	0	1	0
10573	78	2	2	0	0	1	2	0.0259	0.2104	0.7637	2	0.167	0.0518	0.7812	2	0.05	0.1727	0.7773	2	0.0224	0.1477	0.8299	2	0.0443	0.0185	0.9372	2	0.1404	0.1061	0.7535	2	0.0041	0.0162	0.9797	2	0.2331	0.1569	0.61	2	0.2706	0.0232	0.7062	2	0.021	0.0362	0.9428	2	0	0
10574	69	0	0	1	0	0	0	0.6593	0.2536	0.0871	0	0.6695	0.1931	0.1374	0	0.764	0.11	0.126	0	0.5444	0.0963	0.3593	0	0.5363	0.002	0.4617	0	0.8026	0.0415	0.1559	0	0.8479	0.1227	0.0294	0	0.769	0.1474	0.0836	0	0.9896	0.0032	0.0072	0	0.9102	0.0058	0.084	0	1	0
10575	71	1	1	0	1	0	1	0.025	0.903	0.072	1	0.065	0.853	0.082	1	0.0486	0.8359	0.1155	1	0.4059	0.5795	0.0146	1	0.0446	0.8478	0.1076	1	0.3003	0.5523	0.1474	1	0.1153	0.7285	0.1562	1	0.0675	0.8837	0.0488	1	0.0115	0.5827	0.4058	1	0.2578	0.711	0.0312	1	0	1
10576	45	2	2	0	0	1	2	0.3064	0.1492	0.5444	2	0.3929	0.0203	0.5868	2	0.1174	0.1142	0.7684	2	0.1263	0.2951	0.5786	2	0.0386	0.2918	0.6696	2	0.0282	0.0553	0.9165	2	0.2299	0.1851	0.585	2	0.199	0.0669	0.7341	2	0.2954	0.0021	0.7025	2	0.1498	0.2759	0.5743	2	0	0
10577	36	0	0	1	0	0	0	0.732	0.1716	0.0964	0	0.5184	0.3243	0.1573	0	0.8252	0.1711	0.0037	0	0.8678	0.0237	0.1085	0	0.7346	0.1971	0.0683	0	0.9003	0.0629	0.0368	0	0.7467	0.1877	0.0656	0	0.594	0.3934	0.0126	0	0.7313	0.1177	0.151	0	0.8748	0.0579	0.0673	0	1	0
10578	54	0	0	1	0	0	0	0.6135	0.2268	0.1597	0	0.7841	0.0267	0.1892	0	0.5045	0.3909	0.1046	0	0.769	0.113	0.118	0	0.5495	0.0429	0.4076	0	0.6745	0.2883	0.0372	0	0.7995	0.1794	0.0211	0	0.7533	0.0447	0.202	0	0.5709	0.0895	0.3396	0	0.6161	0.1269	0.257	0	1	0
10579	37	0	0	1	0	0	0	0.8052	0.1695	0.0253	0	0.59	0.2884	0.1216	0	0.5511	0.2273	0.2216	0	0.8458	0.1065	0.0477	0	0.7764	0.1616	0.062	0	0.7294	0.0395	0.2311	0	0.6607	0.0678	0.2715	0	0.9797	0.0038	0.0165	0	0.7902	0.143	0.0668	0	0.8416	0.0097	0.1487	0	1	0
10580	64	0	0	1	0	0	0	0.6259	0.3107	0.0634	0	0.7852	0.0514	0.1634	0	0.8413	0.0985	0.0602	0	0.7615	0.1797	0.0588	0	0.8269	0.0589	0.1142	0	0.7845	0.0831	0.1324	0	0.9892	0.0018	0.009	0	0.6389	0.3519	0.0092	0	0.9274	0.0296	0.043	0	0.6116	0.0288	0.3596	0	1	0
10581	54	0	0	1	0	0	1	0.4173	0.5458	0.0369	1	0.0422	0.8266	0.1312	1	0.0558	0.7668	0.1774	1	0.0195	0.8014	0.1791	0	0.5511	0.1722	0.2767	0	0.9405	0.0419	0.0176	0	0.5396	0.2962	0.1642	0	0.6051	0.217	0.1779	0	0.843	0.1449	0.0121	0	0.8394	0.0152	0.1454	1	0	1
10582	37	2	2	0	0	1	2	0.224	0.1435	0.6325	2	0.1175	0.053	0.8295	2	0.034	0.2662	0.6998	2	0.0438	0.2329	0.7233	2	0.026	0.1034	0.8706	2	0.1231	0.2645	0.6124	2	0.1558	0.1663	0.6779	2	0.0187	0.0155	0.9658	2	0.033	0.1239	0.8431	2	0.0168	0.2295	0.7537	2	0	0
10583	54	1	1	0	1	0	1	0.3715	0.5056	0.1229	1	0.1827	0.7036	0.1137	1	0.0082	0.9383	0.0535	1	0.1583	0.833	0.0087	1	0.0373	0.8208	0.1419	1	0.3028	0.5883	0.1089	1	0.1404	0.8108	0.0488	1	0.0155	0.9696	0.0149	1	0.105	0.8881	0.0069	1	0.0061	0.8762	0.1177	1	0	1
10584	70	2	2	0	0	1	2	0.1453	0.1641	0.6906	2	0.0273	0.1056	0.8671	2	0.0076	0.026	0.9664	2	0.0554	0.0742	0.8704	2	0.1975	0.0858	0.7167	2	0.2828	0.141	0.5762	2	0.057	0.2817	0.6613	2	0.3985	0.0377	0.5638	2	0.3194	0.0966	0.584	2	0.1961	0.1332	0.6707	2	0	0
10585	62	2	2	0	0	1	0	0.8282	0.1305	0.0413	2	0.2444	0.2078	0.5478	2	0.0219	0.1011	0.877	0	0.5132	0.0679	0.4189	2	0.0205	0.1395	0.84	2	0.2413	0.1079	0.6508	2	0.3982	0.0922	0.5096	2	0.057	0.0566	0.8864	2	0.0457	0.0114	0.9429	2	0.2152	0.1501	0.6347	0	1	0
10586	51	0	0	1	0	0	0	0.6557	0.2096	0.1347	0	0.5721	0.2485	0.1794	0	0.8576	0.1061	0.0363	0	0.8122	0.0112	0.1766	0	0.5746	0.0811	0.3443	0	0.8498	0.0227	0.1275	0	0.6042	0.0859	0.3099	0	0.9844	0.0045	0.0111	0	0.8195	0.1069	0.0736	0	0.878	0.0515	0.0705	0	1	0
10587	43	1	1	0	1	0	1	0.0415	0.786	0.1725	1	0.1102	0.5159	0.3739	1	0.0018	0.7413	0.2569	1	0.2543	0.6126	0.1331	1	0.1216	0.7885	0.0899	1	0.0492	0.8437	0.1071	1	0.0998	0.7479	0.1523	1	0.0606	0.6145	0.3249	1	0.0131	0.6426	0.3443	1	0.0097	0.8697	0.1206	1	0	1
10588	57	1	1	0	1	0	2	0.0169	0.0005	0.9826	0	0.9181	0.0681	0.0138	0	0.6123	0.0848	0.3029	2	0.2257	0.0591	0.7152	0	0.9571	0.0277	0.0152	1	0.4345	0.5026	0.0629	1	0.079	0.7965	0.1245	0	0.6651	0.0644	0.2705	0	0.749	0.0862	0.1648	1	0.0534	0.7173	0.2293	2	0	0
10589	80	2	2	0	0	1	0	0.7275	0.1059	0.1666	2	0.2494	0.0399	0.7107	2	0.1788	0.0239	0.7973	0	0.9103	0.076	0.0137	2	0.0047	0.0024	0.9929	2	0.0203	0.0315	0.9482	2	0.0895	0.2169	0.6936	2	0.1826	0.126	0.6914	2	0.0509	0.1373	0.8118	2	0.385	0.0385	0.5765	0	1	0
10590	70	2	2	0	0	1	0	0.8441	0.0499	0.106	2	0.2365	0.0271	0.7364	2	0.1201	0.1243	0.7556	2	0.1032	0.0862	0.8106	2	0.2894	0.0375	0.6731	2	0.0102	0.0182	0.9716	2	0.1843	0.2889	0.5268	2	0.096	0.1284	0.7756	2	0.0664	0.252	0.6816	2	0.2235	0.0634	0.7131	2	0	0
10591	54	0	0	1	0	0	2	0.0717	0.0641	0.8642	2	0.1534	0.294	0.5526	2	0.0504	0.3283	0.6213	2	0.017	0.3748	0.6082	1	0.1754	0.65	0.1746	1	0.0833	0.5753	0.3414	0	0.6369	0.202	0.1611	1	0.1396	0.6611	0.1993	0	0.9658	0.002	0.0322	0	0.9801	0.0052	0.0147	2	0	0
10592	31	1	1	0	1	0	1	0.0021	0.8492	0.1487	1	0.0578	0.6571	0.2851	1	0.3718	0.6228	0.0054	1	0.2146	0.722	0.0634	1	0.2876	0.5376	0.1748	1	0.0361	0.9339	0.03	1	0.4572	0.5378	0.005	1	0.0718	0.7786	0.1496	1	0.0079	0.8905	0.1016	1	0.0169	0.7919	0.1912	1	0	1
10593	54	2	2	0	0	1	2	0.0857	0.0826	0.8317	2	0.3539	0.029	0.6171	2	0.0012	0.2459	0.7529	2	0.1468	0.0158	0.8374	2	0.3476	0.0679	0.5845	2	0.209	0.0236	0.7674	2	0.0162	0.0608	0.923	2	0.0693	0.0613	0.8694	2	0.0162	0.1396	0.8442	2	0.0568	0.2061	0.7371	2	0	0
10594	43	0	0	1	0	0	0	0.6879	0.1079	0.2042	0	0.6533	0.3298	0.0169	0	0.9317	0.0016	0.0667	0	0.9709	0.0124	0.0167	0	0.7393	0.0989	0.1618	0	0.5006	0.272	0.2274	0	0.7304	0.2327	0.0369	0	0.6308	0.2553	0.1139	0	0.8412	0.0867	0.0721	0	0.6149	0.0726	0.3125	0	1	0
10595	61	1	1	0	1	0	1	0.0073	0.9845	0.0082	1	0.0011	0.9666	0.0323	1	0.0308	0.7558	0.2134	1	0.3294	0.6187	0.0519	1	0.1608	0.5854	0.2538	1	0.1175	0.5203	0.3622	1	0.0799	0.552	0.3681	1	0.0324	0.6407	0.3269	1	0.0155	0.9486	0.0359	1	0.1608	0.5978	0.2414	0	1	0
10596	33	1	1	0	1	0	1	0.3891	0.6079	0.003	1	0.0324	0.96	0.0076	1	0.0026	0.6184	0.379	1	0.2247	0.5781	0.1972	1	0.2649	0.7195	0.0156	1	0.2018	0.7909	0.0073	1	0.0072	0.9838	0.009	1	0.0226	0.9247	0.0527	1	0.0552	0.6923	0.2525	1	0.0072	0.5975	0.3953	1	0	1
10597	48	0	0	1	0	0	0	0.7269	0.0807	0.1924	0	0.8371	0.134	0.0289	0	0.7399	0.2322	0.0279	0	0.7598	0.1238	0.1164	0	0.7693	0.0365	0.1942	0	0.937	0.0321	0.0309	0	0.5292	0.1809	0.2899	0	0.9136	0.069	0.0174	0	0.6488	0.2593	0.0919	0	0.582	0.1277	0.2903	0	1	0
10598	50	1	1	0	1	0	1	0.1018	0.7883	0.1099	1	0	1	0	1	0.0283	0.5733	0.3984	1	0.0015	0.821	0.1775	1	0.0183	0.9733	0.0084	1	0.1665	0.5829	0.2506	1	0.0229	0.8839	0.0932	1	0.1497	0.8184	0.0319	1	0.1958	0.7641	0.0401	1	0.2249	0.7242	0.0509	1	0	1
10599	60	1	1	0	1	0	2	0.0563	0.1774	0.7663	2	0.1774	0.1252	0.6974	0	0.5349	0.0911	0.374	2	0.3757	0.0676	0.5567	0	0.5652	0.1379	0.2969	0	0.6627	0.2339	0.1034	1	0.0129	0.9094	0.0777	0	0.9676	0.0021	0.0303	0	0.7664	0.1096	0.124	1	0.0929	0.9006	0.0065	2	0	0
10600	56	0	0	1	0	0	0	0.8353	0.0665	0.0982	0	0.664	0.2989	0.0371	0	0.8854	0.0497	0.0649	0	0.7409	0.0356	0.2235	0	0.6578	0.188	0.1542	0	0.6589	0.2073	0.1338	0	0.6443	0.0372	0.3185	0	0.7582	0.0779	0.1639	0	0.8194	0.1281	0.0525	0	0.9201	0.0084	0.0715	0	1	0
10601	45	0	0	1	0	0	0	0.8205	0.1744	0.0051	0	0.5084	0.4415	0.0501	0	0.5372	0.4186	0.0442	0	0.7911	0.0416	0.1673	0	0.8628	0.0144	0.1228	0	0.7993	0.1239	0.0768	0	0.6739	0.3259	0.0002	0	0.9109	0.0101	0.079	0	0.9609	0.0091	0.03	0	0.601	0.0313	0.3677	0	1	0
10602	23	1	1	0	1	0	1	0.2419	0.5631	0.195	1	0.0154	0.9516	0.033	1	0.1442	0.7515	0.1043	1	0.0572	0.6211	0.3217	1	0.0939	0.6669	0.2392	1	0.1964	0.7436	0.06	1	0.0435	0.7179	0.2386	1	0.0231	0.7699	0.207	1	0.0218	0.9056	0.0726	1	0.1047	0.564	0.3313	1	0	1
10603	51	2	2	0	0	1	0	0.6004	0.2454	0.1542	0	0.7363	0.0105	0.2532	0	0.5817	0.1456	0.2727	0	0.9888	0.0074	0.0038	0	0.5302	0.3446	0.1252	2	0.3406	0.0382	0.6212	2	0	0.0001	0.9999	2	0.0701	0.1887	0.7412	2	0.01	0.0786	0.9114	2	0.1637	0.1194	0.7169	0	1	0
10604	30	0	0	1	0	0	0	0.57	0.1927	0.2373	0	0.8677	0.0386	0.0937	0	0.635	0.0893	0.2757	0	0.8232	0.1756	0.0012	0	0.6686	0.1333	0.1981	0	0.8587	0.0181	0.1232	0	0.7616	0.2174	0.021	0	0.9826	0.0025	0.0149	0	0.6274	0.2805	0.0921	0	0.926	0.0174	0.0566	0	1	0
10605	50	2	2	0	0	1	0	0.9291	0.0141	0.0568	2	0.128	0.0185	0.8535	2	0.113	0.1914	0.6956	2	0.0241	0.002	0.9739	2	0.3247	0.0167	0.6586	2	0.0274	0.3522	0.6204	2	0.271	0.0342	0.6948	2	0.1451	0.03	0.8249	2	0.0863	0.2293	0.6844	2	0.0028	0.2906	0.7066	0	1	0
10606	60	2	2	0	0	1	0	0.6334	0.1743	0.1923	2	0.0454	0.314	0.6406	2	0.0661	0.0225	0.9114	0	0.5969	0.1926	0.2105	2	0.0332	0.1524	0.8144	2	0.3499	0.0308	0.6193	2	0.1478	0.2145	0.6377	2	0.0505	0.2	0.7495	2	0.1097	0.2949	0.5954	2	0.1775	0.1446	0.6779	0	1	0
10607	86	1	1	0	1	0	1	0.2707	0.7191	0.0102	1	0.0408	0.6028	0.3564	1	0.0245	0.585	0.3905	1	0.3782	0.6148	0.007	1	0.005	0.9878	0.0072	1	0.1927	0.7659	0.0414	1	0.026	0.9002	0.0738	1	0.1262	0.6352	0.2386	1	0.3082	0.6323	0.0595	1	0.2054	0.6972	0.0974	1	0	1
10608	59	0	0	1	0	0	0	0.8943	0.0565	0.0492	0	0.5424	0.4151	0.0425	0	0.889	0.0414	0.0696	0	0.8564	0.055	0.0886	0	0.7501	0.1514	0.0985	0	0.8754	0.0063	0.1183	0	0.9538	0.0101	0.0361	0	0.8863	0.0102	0.1035	0	0.7566	0.0273	0.2161	0	0.6313	0.2898	0.0789	0	1	0
10609	32	1	1	0	1	0	1	0.0041	0.976	0.0199	1	0.0817	0.9179	0.0004	1	0.0095	0.6262	0.3643	1	0.0259	0.8979	0.0762	1	0.0908	0.8285	0.0807	1	0.0858	0.522	0.3922	1	0.1961	0.6309	0.173	1	0.3445	0.6179	0.0376	1	0.0964	0.8253	0.0783	1	0.3925	0.6073	0.0002	1	0	1
10610	49	1	1	0	1	0	0	0.5056	0.4642	0.0302	0	0.5037	0.2616	0.2347	1	0.1331	0.5134	0.3535	0	0.6246	0.1129	0.2625	1	0.3622	0.6192	0.0186	1	0.0219	0.8761	0.102	1	0.2517	0.7447	0.0036	1	0.0291	0.794	0.1769	1	0.0448	0.9102	0.045	1	0.1424	0.7396	0.118	0	1	0
10611	47	2	2	0	0	1	2	0.0025	0.0185	0.979	2	0.2915	0.0143	0.6942	2	0.1097	0.1719	0.7184	2	0.0002	0.0126	0.9872	2	0.0417	0.3828	0.5755	2	0.1262	0.0328	0.841	2	0.04	0.0227	0.9373	2	0.1066	0.156	0.7374	2	0.0505	0.0617	0.8878	2	0.1462	0.0283	0.8255	2	0	0
10612	63	0	0	1	0	0	0	0.5374	0.2507	0.2119	0	0.6982	0.1431	0.1587	0	0.8654	0.0412	0.0934	0	0.6481	0.1125	0.2394	0	0.642	0.2768	0.0812	0	0.5473	0.2084	0.2443	0	0.5503	0.3842	0.0655	0	0.6209	0.3024	0.0767	0	0.6371	0.0513	0.3116	0	0.9051	0.0676	0.0273	0	1	0
10613	57	2	2	0	0	1	0	0.5133	0.0312	0.4555	2	0.1461	0.1843	0.6696	2	0.1719	0.1132	0.7149	2	0.1352	0.1378	0.727	2	0.1923	0.0874	0.7203	2	0.0469	0.4351	0.518	2	0.1585	0.0016	0.8399	2	0.0919	0.0352	0.8729	2	0.1614	0.0113	0.8273	2	0.006	0.0102	0.9838	2	0	0
10614	48	0	0	1	0	0	0	0.8394	0.1379	0.0227	0	0.9899	0.002	0.0081	0	0.5948	0.06	0.3452	0	0.8565	0.1283	0.0152	0	0.8268	0.0956	0.0776	0	0.5958	0.1333	0.2709	0	0.9583	0.0311	0.0106	0	0.7258	0.028	0.2462	0	0.6107	0.0341	0.3552	0	0.7672	0.177	0.0558	0	1	0
10615	70	2	2	0	0	1	0	0.5185	0.2625	0.219	2	0.3211	0.0031	0.6758	2	0.3546	0.0494	0.596	0	0.5768	0.412	0.0112	2	0.1167	0.3456	0.5377	2	0.0399	0.119	0.8411	2	0.002	0.0637	0.9343	2	0.3611	0.0374	0.6015	2	0.2357	0.0435	0.7208	2	0.0331	0.149	0.8179	0	1	0
10616	67	1	1	0	1	0	1	0.067	0.8966	0.0364	1	0.0566	0.8674	0.076	1	0.0732	0.8019	0.1249	1	0.1992	0.5887	0.2121	1	0.1026	0.8104	0.087	1	0.1491	0.7448	0.1061	1	0.2199	0.5814	0.1987	1	0.0089	0.9837	0.0074	1	0.0431	0.6633	0.2936	1	0.3783	0.6137	0.008	1	0	1
10617	34	0	0	1	0	0	0	0.7422	0.154	0.1038	0	0.6444	0.1167	0.2389	0	0.9989	0.0007	0.0004	0	0.9193	0.0457	0.035	0	0.5678	0.2823	0.1499	0	0.8429	0.086	0.0711	0	0.8427	0.1446	0.0127	0	0.5882	0.3751	0.0367	0	0.6633	0.2846	0.0521	0	0.7143	0.0333	0.2524	0	1	0
10618	16	2	2	0	0	1	1	0.1553	0.5784	0.2663	0	0.9637	0.0113	0.025	0	0.6866	0.2781	0.0353	0	0.9666	0.0258	0.0076	0	0.7371	0.1854	0.0775	0	0.5377	0.0247	0.4376	2	0.2452	0.1591	0.5957	0	0.6282	0.2168	0.155	2	0.0544	0.0781	0.8675	2	0.0293	0.0761	0.8946	1	0	1
10619	53	1	1	0	1	0	1	0.1392	0.7412	0.1196	1	0.0334	0.9591	0.0075	1	0.1827	0.677	0.1403	1	0.1514	0.5688	0.2798	1	0.0698	0.9117	0.0185	1	0.0105	0.9615	0.028	1	0.2911	0.6405	0.0684	1	0.3386	0.6327	0.0287	1	0.1545	0.827	0.0185	1	0.0437	0.7587	0.1976	1	0	1
10620	57	2	2	0	0	1	2	0.0757	0.1587	0.7656	2	0.2862	0.0171	0.6967	2	0.1917	0.0051	0.8032	2	0.0481	0.3229	0.629	2	0.0242	0.3905	0.5853	2	0.0754	0.1653	0.7593	2	0.2019	0.1322	0.6659	2	0.042	0.0269	0.9311	2	0.0414	0.0552	0.9034	2	0.0212	0.0595	0.9193	2	0	0
10621	61	2	2	0	0	1	2	0.0219	0.0097	0.9684	2	0.1723	0.3145	0.5132	2	0.0123	0.2118	0.7759	2	0.0007	0.0108	0.9885	2	0.3742	0.0475	0.5783	2	0.1993	0.1849	0.6158	2	0.0164	0.0042	0.9794	2	0.0442	0.1883	0.7675	2	0.1518	0.0094	0.8388	2	0.0318	0.2999	0.6683	2	0	0
10622	63	0	0	1	0	0	0	0.5924	0.0857	0.3219	0	0.7749	0.0662	0.1589	0	0.9712	0.0268	0.002	0	0.5809	0.2776	0.1415	0	0.8982	0.0072	0.0946	0	0.9008	0.0753	0.0239	0	0.7067	0.23	0.0633	0	0.9474	0.0021	0.0505	0	0.6352	0.1394	0.2254	0	0.681	0.1023	0.2167	0	1	0
10623	53	0	0	1	0	0	0	0.8664	0.0346	0.099	0	0.9734	0.026	0.0006	0	0.7421	0.077	0.1809	0	0.7429	0.2264	0.0307	0	0.6573	0.1548	0.1879	0	0.9461	0.031	0.0229	0	0.5427	0.3138	0.1435	0	0.8775	0.044	0.0785	0	0.6962	0.2823	0.0215	0	0.7817	0.1917	0.0266	0	1	0
10624	48	1	1	0	1	0	0	0.8666	0.0929	0.0405	0	0.8834	0.0181	0.0985	0	0.6391	0.1766	0.1843	0	0.8307	0	0.1693	0	0.5141	0.1089	0.377	1	0.0273	0.6619	0.3108	1	0.3673	0.6037	0.029	1	0.0489	0.9137	0.0374	1	0.0747	0.7098	0.2155	1	0.1649	0.6694	0.1657	0	1	0
10625	74	0	0	1	0	0	0	0.767	0.0927	0.1403	0	0.5756	0.0192	0.4052	0	0.8721	0.0894	0.0385	0	0.6702	0.0802	0.2496	0	0.6049	0.1351	0.26	0	0.9736	0.0071	0.0193	0	0.9013	0.0964	0.0023	0	0.8849	0.0289	0.0862	0	0.7869	0.0113	0.2018	0	0.7167	0.0153	0.268	0	1	0
10626	46	0	0	1	0	0	0	0.5514	0.0184	0.4302	0	0.5977	0.2665	0.1358	0	0.8161	0.0657	0.1182	0	0.9416	0.0159	0.0425	0	0.8371	0.1547	0.0082	0	0.6046	0.1789	0.2165	0	0.7887	0.0508	0.1605	0	0.6491	0.2047	0.1462	0	0.7059	0.2517	0.0424	0	0.8017	0.0428	0.1555	0	1	0
10627	63	2	2	0	0	1	0	0.9921	0.0044	0.0035	2	0.0536	0.066	0.8804	2	0.0277	0.0475	0.9248	0	0.7945	0.1863	0.0192	2	0.0883	0.1153	0.7964	2	0.0586	0.0263	0.9151	2	0.1425	0.0537	0.8038	2	0.1448	0.0243	0.8309	2	0.0932	0.0108	0.896	2	0.0982	0.0296	0.8722	0	1	0
10628	44	2	2	0	0	1	1	0.1517	0.7747	0.0736	1	0.0527	0.8966	0.0507	1	0.1914	0.6188	0.1898	1	0.0102	0.9801	0.0097	1	0.1307	0.608	0.2613	1	0.1868	0.6738	0.1394	1	0.2875	0.6542	0.0583	1	0.0021	0.8278	0.1701	1	0.0655	0.8545	0.08	1	0.082	0.8362	0.0818	1	0	1
10629	53	0	0	1	0	0	0	0.6562	0.2215	0.1223	0	0.9464	0.0531	0.0005	0	0.642	0.3481	0.0099	0	0.7813	0.1956	0.0231	0	0.8952	0.0888	0.016	0	0.821	0.0951	0.0839	0	0.8492	0.0465	0.1043	0	0.967	0.0317	0.0013	0	0.8662	0.063	0.0708	0	0.9704	0.0233	0.0063	0	1	0
10630	51	0	0	1	0	0	0	0.5164	0.3849	0.0987	0	0.8462	0.1261	0.0277	0	0.741	0.2554	0.0036	0	0.7458	0.1142	0.14	0	0.7492	0.1039	0.1469	0	0.7161	0.075	0.2089	0	0.9612	0.0352	0.0036	0	0.8454	0.0477	0.1069	0	0.9873	0.0062	0.0065	0	0.8023	0.1857	0.012	0	1	0
10631	76	2	2	0	0	1	1	0.2716	0.7283	0.0001	1	0.1259	0.5506	0.3235	1	0.1895	0.5031	0.3074	1	0.0782	0.8372	0.0846	1	0.0663	0.8277	0.106	1	0.0518	0.608	0.3402	1	0.0146	0.9728	0.0126	1	0.0464	0.8969	0.0567	1	0.2834	0.6768	0.0398	1	0.0056	0.7186	0.2758	1	0	1
10632	62	2	2	0	0	1	2	0.1414	0.1562	0.7024	2	0.3041	0.1614	0.5345	2	0.145	0.1414	0.7136	2	0.446	0.0382	0.5158	2	0.0649	0.2801	0.655	2	0.0055	0.0531	0.9414	2	0.1222	0.1744	0.7034	2	0.0507	0.1429	0.8064	2	0.419	0.0197	0.5613	2	0.2634	0.0595	0.6771	2	0	0
10633	52	0	0	1	0	0	0	0.7697	0.1628	0.0675	0	0.7661	0.1593	0.0746	0	0.5682	0.3213	0.1105	1	0.2244	0.573	0.2026	0	0.8638	0.1314	0.0048	0	0.8571	0.0116	0.1313	0	0.9346	0.0237	0.0417	0	0.7743	0.1181	0.1076	0	0.7863	0.0712	0.1425	0	0.6079	0.3728	0.0193	1	0	1
10634	40	1	1	0	1	0	1	0.0215	0.9354	0.0431	1	0.0296	0.7486	0.2218	1	0.1255	0.5763	0.2982	1	0.0078	0.7571	0.2351	1	0.279	0.5283	0.1927	1	0.0566	0.7628	0.1806	1	0.021	0.9726	0.0064	1	0.2236	0.5894	0.187	1	0.0766	0.7967	0.1267	1	0.1115	0.5924	0.2961	1	0	1
10635	51	2	2	0	0	1	2	0.0139	0.0469	0.9392	2	0.0248	0.3349	0.6403	2	0.3731	0.0139	0.613	2	0.2693	0.1782	0.5525	2	0.2169	0.2053	0.5778	2	0.1725	0.2914	0.5361	2	0.1795	0.1765	0.644	2	0.1973	0.186	0.6167	2	0.0191	0.2086	0.7723	2	0.1128	0.0563	0.8309	2	0	0
10636	71	1	1	0	1	0	1	0.0099	0.57	0.4201	1	0.1773	0.7776	0.0451	1	0.0109	0.977	0.0121	1	0.1726	0.6764	0.151	1	0.1472	0.7933	0.0595	1	0.2809	0.6008	0.1183	1	0.0737	0.8222	0.1041	1	0.0994	0.7381	0.1625	1	0.0175	0.9382	0.0443	1	0.2205	0.7757	0.0038	1	0	1
10637	57	0	0	1	0	0	1	0.1702	0.6332	0.1966	1	0.0154	0.9473	0.0373	0	0.9775	0.0029	0.0196	1	0.0572	0.7586	0.1842	0	0.816	0.183	0.001	0	0.9719	0.0034	0.0247	0	0.5221	0.0023	0.4756	0	0.887	0.0247	0.0883	0	0.702	0.0386	0.2594	0	0.9693	0.0193	0.0114	1	0	1
10638	66	0	0	1	0	0	0	0.8722	0.068	0.0598	0	0.8067	0.1452	0.0481	0	0.8803	0.066	0.0537	0	0.5441	0.1355	0.3204	0	0.9699	0.0072	0.0229	0	0.9974	0.0021	0.0005	0	0.9535	0.0264	0.0201	0	0.8406	0.1205	0.0389	0	0.5693	0.2301	0.2006	0	0.8358	0.0462	0.118	0	1	0
10639	33	1	1	0	1	0	2	0.0327	0.2238	0.7435	2	0.3671	0.1205	0.5124	2	0.159	0.0685	0.7725	2	0.0951	0.0054	0.8995	2	0.311	0.0399	0.6491	2	0.0352	0.3268	0.638	2	0.0697	0.1069	0.8234	2	0.0304	0.0144	0.9552	2	0.1411	0.1064	0.7525	2	0.1399	0.0365	0.8236	2	0	0
10640	54	0	0	1	0	0	0	0.8835	0.0643	0.0522	0	0.9971	0.0005	0.0024	0	0.9091	0.0297	0.0612	0	0.8655	0.0881	0.0464	0	0.7514	0.1643	0.0843	0	0.9988	0.001	0.0002	0	0.6336	0.3607	0.0057	0	0.6781	0.0068	0.3151	0	0.9767	0.0132	0.0101	0	0.8213	0.0353	0.1434	0	1	0
10641	28	0	0	1	0	0	0	0.6727	0.1853	0.142	0	0.8061	0.1469	0.047	0	0.7074	0.2137	0.0789	0	0.7457	0.2446	0.0097	0	0.6916	0.1516	0.1568	0	0.6901	0.2316	0.0783	0	0.9652	0.0043	0.0305	0	0.6823	0.0269	0.2908	0	0.5654	0.1661	0.2685	0	0.742	0.0192	0.2388	0	1	0
10642	52	2	2	0	0	1	0	0.7302	0.0894	0.1804	2	0.166	0.3227	0.5113	2	0.1738	0.2042	0.622	0	0.7218	0.0461	0.2321	2	0.1132	0.1419	0.7449	2	0.2243	0.1905	0.5852	2	0.0926	0.2412	0.6662	2	0.0527	0.3484	0.5989	2	0.0624	0.062	0.8756	2	0.1294	0.2056	0.665	0	1	0
10643	37	1	1	0	1	0	2	0.1461	0.1446	0.7093	2	0.0959	0.3771	0.527	2	0.0093	0.1561	0.8346	2	0.0195	0.0341	0.9464	2	0.0654	0.1947	0.7399	2	0.294	0.0086	0.6974	0	0.8073	0.0741	0.1186	2	0.3294	0.0254	0.6452	2	0.2024	0.1864	0.6112	2	0.054	0.2859	0.6601	2	0	0
10644	44	1	1	0	1	0	1	0.0107	0.8658	0.1235	1	0.0497	0.9015	0.0488	1	0.1379	0.7533	0.1088	1	0.0495	0.8797	0.0708	1	0.0725	0.9032	0.0243	1	0.1107	0.568	0.3213	1	0.1023	0.7899	0.1078	1	0.0645	0.6181	0.3174	1	0.1085	0.8754	0.0161	1	0.0924	0.8462	0.0614	1	0	1
10645	65	1	1	0	1	0	1	0.283	0.5756	0.1414	1	0.0759	0.6849	0.2392	1	0.088	0.7063	0.2057	1	0.012	0.6239	0.3641	1	0.1654	0.7199	0.1147	1	0.19	0.6818	0.1282	1	0.1357	0.8592	0.0051	1	0.083	0.5515	0.3655	1	0.2251	0.707	0.0679	1	0.0875	0.5866	0.3259	1	0	1
10646	60	0	0	1	0	0	0	0.5987	0.1455	0.2558	0	0.8831	0.0327	0.0842	0	0.6348	0.0168	0.3484	0	0.5882	0.375	0.0368	0	0.7226	0.0514	0.226	0	0.5607	0.2395	0.1998	0	0.8513	0.0616	0.0871	0	0.769	0.168	0.063	0	0.864	0.0803	0.0557	0	0.6341	0.1163	0.2496	0	1	0
10647	47	0	0	1	0	0	2	0.4505	0.0484	0.5011	2	0.0137	0.3858	0.6005	2	0.0605	0.3739	0.5656	2	0.0407	0.0152	0.9441	2	0.1867	0.0476	0.7657	2	0.4482	0.0272	0.5246	1	0.3372	0.5138	0.149	2	0.0423	0.0376	0.9201	2	0.1648	0.0993	0.7359	1	0.1639	0.6389	0.1972	2	0	0
10648	55	1	1	0	1	0	1	0.079	0.8805	0.0405	1	0.0577	0.8642	0.0781	1	0.2184	0.5629	0.2187	1	0.2179	0.7769	0.0052	1	0.2302	0.6892	0.0806	1	0.0594	0.6448	0.2958	1	0.1466	0.8057	0.0477	1	0.2336	0.7146	0.0518	1	0.0469	0.7913	0.1618	1	0.2562	0.6364	0.1074	1	0	1
10649	41	0	0	1	0	0	0	0.6329	0.0884	0.2787	0	0.901	0.0877	0.0113	0	0.6711	0.248	0.0809	0	0.6423	0.0234	0.3343	0	0.6499	0.2544	0.0957	0	0.8942	0.0073	0.0985	0	0.6358	0.1022	0.262	0	0.6629	0.3303	0.0068	0	0.7981	0.1861	0.0158	0	0.7436	0.0742	0.1822	0	1	0
10650	52	2	2	0	0	1	2	0.0404	0.0316	0.928	2	0.1934	0.0089	0.7977	2	0.1531	0.0217	0.8252	2	0.0663	0.3268	0.6069	2	0.2158	0.004	0.7802	2	0.0736	0.0104	0.916	2	0.0615	0.0422	0.8963	2	0.154	0.0597	0.7863	2	0.0779	0.1766	0.7455	2	0.1243	0.1788	0.6969	2	0	0
10651	54	1	1	0	1	0	1	0.385	0.6143	0.0007	1	0.0408	0.9201	0.0391	1	0.0831	0.8609	0.056	1	0.2958	0.6468	0.0574	1	0.1735	0.6426	0.1839	1	0.0001	0.88	0.1199	1	0.1875	0.6878	0.1247	1	0.0208	0.6934	0.2858	1	0.128	0.7566	0.1154	1	0.0064	0.8352	0.1584	1	0	1
10652	51	2	2	0	0	1	1	0.1216	0.7029	0.1755	0	0.9698	0.0253	0.0049	0	0.9932	0.0033	0.0035	0	0.7052	0.1226	0.1722	0	0.5267	0.3131	0.1602	0	0.7752	0.2189	0.0059	2	0.1474	0.0098	0.8428	0	0.7633	0.0206	0.2161	2	0.0826	0.3279	0.5895	2	0.0769	0.0725	0.8506	1	0	1
10653	65	2	2	0	0	1	0	0.9296	0.0376	0.0328	2	0.2988	0.1775	0.5237	2	0.1247	0.2673	0.608	2	0.0163	0.2722	0.7115	2	0.2269	0.0996	0.6735	2	0.2172	0.0438	0.739	2	0.0105	0.1266	0.8629	2	0.2963	0.0691	0.6346	2	0.0282	0.263	0.7088	2	0.3918	0.0105	0.5977	2	0	0
10654	64	0	0	1	0	0	2	0.2039	0.0343	0.7618	2	0.1597	0.1966	0.6437	2	0.0433	0.0923	0.8644	2	0.1038	0.0371	0.8591	1	0.0837	0.7188	0.1975	1	0.0437	0.7307	0.2256	0	0.8843	0.0927	0.023	1	0.0029	0.8976	0.0995	1	0.0962	0.7806	0.1232	0	0.7443	0.2281	0.0276	2	0	0
10655	54	1	1	0	1	0	1	0.0826	0.7787	0.1387	1	0.2007	0.5349	0.2644	1	0.3142	0.5838	0.102	1	0.1505	0.698	0.1515	1	0.0945	0.6266	0.2789	1	0.0878	0.8012	0.111	1	0.2254	0.7603	0.0143	1	0.199	0.7927	0.0083	1	0.1324	0.7508	0.1168	1	0.1481	0.7861	0.0658	1	0	1
10656	45	0	0	1	0	0	0	0.9968	0	0.0032	0	0.9593	0.018	0.0227	0	0.8072	0.1499	0.0429	1	0.2175	0.7732	0.0093	0	0.9955	0.0028	0.0017	0	0.7504	0.2396	0.01	0	0.5256	0.2226	0.2518	0	0.7395	0.0091	0.2514	0	0.8348	0.0038	0.1614	0	0.628	0.1225	0.2495	1	0	1
10657	64	1	1	0	1	0	2	0.0022	0.0463	0.9515	2	0.4706	0.0293	0.5001	0	0.8276	0.159	0.0134	2	0.3382	0.0187	0.6431	0	0.9004	0.0904	0.0092	0	0.6645	0.1444	0.1911	1	0.0021	0.7458	0.2521	0	0.6905	0.0187	0.2908	0	0.5928	0.174	0.2332	1	0.0353	0.9396	0.0251	2	0	0
10658	58	2	2	0	0	1	0	0.5338	0.4392	0.027	2	0.146	0.1636	0.6904	2	0.0012	0.0098	0.989	0	0.5516	0.0778	0.3706	2	0.0524	0.1681	0.7795	2	0.0692	0.1624	0.7684	2	0.347	0.121	0.532	2	0.0461	0.1849	0.769	2	0.1557	0.1131	0.7312	2	0.3314	0.0965	0.5721	0	1	0
10659	65	0	0	1	0	0	1	0.0475	0.9513	0.0012	1	0.0254	0.9487	0.0259	0	0.7299	0.0315	0.2386	1	0.064	0.9349	0.0011	0	0.7	0.1504	0.1496	0	0.5803	0.3893	0.0304	0	0.9159	0.0742	0.0099	0	0.6663	0.0222	0.3115	0	0.6095	0.0663	0.3242	0	0.5593	0.2559	0.1848	1	0	1
10660	54	2	2	0	0	1	2	0.0056	0.225	0.7694	2	0.0088	0.1269	0.8643	2	0.1156	0.1996	0.6848	2	0.1501	0.1087	0.7412	2	0.104	0.2522	0.6438	2	0.0404	0.0699	0.8897	2	0.0147	0.0266	0.9587	2	0.0408	0.0403	0.9189	2	0.0343	0.077	0.8887	2	0.048	0.0208	0.9312	2	0	0
10661	56	2	2	0	0	1	0	0.8868	0.0878	0.0254	2	0.2685	0.023	0.7085	2	0.2097	0.1908	0.5995	2	0.118	0.0382	0.8438	2	0.0513	0.0067	0.942	2	0.2027	0.0383	0.759	2	0.0019	0.0051	0.993	2	0.0076	0.0292	0.9632	2	0.0574	0.1825	0.7601	2	0.2093	0.0961	0.6946	2	0	0
10662	49	0	0	1	0	0	0	0.7969	0.1852	0.0179	0	0.9111	0.0643	0.0246	0	0.8983	0.0317	0.07	0	0.7427	0.2249	0.0324	0	0.8282	0.1327	0.0391	0	0.8995	0.0107	0.0898	0	0.9302	0.0651	0.0047	0	0.6546	0.1792	0.1662	0	0.7105	0.1992	0.0903	0	0.9555	0.0054	0.0391	0	1	0
10663	51	1	1	0	1	0	2	0.0311	0.3774	0.5915	2	0.0579	0.1396	0.8025	2	0.056	0.1851	0.7589	2	0.0684	0.0342	0.8974	2	0.2411	0.0478	0.7111	0	0.8401	0.1124	0.0475	0	0.7734	0.01	0.2166	2	0.3822	0.0518	0.566	0	0.8782	0.1067	0.0151	0	0.6298	0.0565	0.3137	2	0	0
10664	64	2	2	0	0	1	2	0.0252	0.1261	0.8487	2	0.0079	0.0219	0.9702	2	0.0082	0.0854	0.9064	2	0.141	0.0135	0.8455	2	0.0224	0.0178	0.9598	2	0.0412	0.0396	0.9192	2	0.0902	0.0281	0.8817	2	0.106	0.1751	0.7189	2	0.155	0.1967	0.6483	2	0.2218	0.1608	0.6174	2	0	0
10665	66	1	1	0	1	0	1	0.0217	0.9645	0.0138	1	0.1039	0.7068	0.1893	1	0.0778	0.7932	0.129	1	0.2976	0.5585	0.1439	1	0.0169	0.8741	0.109	1	0.2341	0.5857	0.1802	1	0.2013	0.5376	0.2611	1	0.1512	0.5958	0.253	1	0.0053	0.6133	0.3814	1	0.3582	0.5982	0.0436	1	0	1
10666	62	1	1	0	1	0	2	0.106	0.1052	0.7888	2	0.0658	0.2742	0.66	2	0.0372	0.1044	0.8584	2	0.003	0.0032	0.9938	2	0.0095	0.0833	0.9072	2	0.0014	0.3175	0.6811	2	0.0442	0.0846	0.8712	2	0.1518	0.0643	0.7839	2	0.0321	0.0671	0.9008	2	0.0908	0.0413	0.8679	2	0	0
10667	69	2	2	0	0	1	2	0.1585	0.2027	0.6388	2	0.0675	0.0477	0.8848	2	0.2401	0.0012	0.7587	2	0.1027	0.0566	0.8407	2	0.3522	0.1446	0.5032	2	0.0239	0.013	0.9631	2	0.3414	0.1545	0.5041	2	0.0065	0.0881	0.9054	2	0.0112	0.0813	0.9075	2	0.1174	0.3163	0.5663	2	0	0
10668	71	1	1	0	1	0	2	0.1685	0.2197	0.6118	0	0.9313	0.0292	0.0395	0	0.9241	0.0211	0.0548	2	0.1224	0.3525	0.5251	0	0.8734	0.0764	0.0502	1	0.0316	0.9438	0.0246	1	0.0942	0.5352	0.3706	0	0.7074	0.238	0.0546	1	0.0361	0.9457	0.0182	1	0.0493	0.8723	0.0784	0	1	0
10669	52	1	1	0	1	0	1	0.1037	0.6366	0.2597	1	0.1135	0.672	0.2145	1	0.1943	0.6386	0.1671	1	0.009	0.7439	0.2471	1	0.0004	0.9995	0.0001	1	0.085	0.7925	0.1225	1	0.0301	0.868	0.1019	1	0.063	0.875	0.062	1	0.0798	0.8414	0.0788	1	0.0897	0.902	0.0083	1	0	1
10670	45	2	2	0	0	1	2	0.2384	0.2291	0.5325	2	0.094	0.0539	0.8521	2	0.1943	0.3056	0.5001	2	0.045	0.0072	0.9478	2	0.2643	0.1033	0.6324	2	0.1104	0.2918	0.5978	2	0.2594	0.0624	0.6782	2	0.2284	0.2156	0.556	2	0.1084	0.026	0.8656	2	0.0203	0.3797	0.6	2	0	0
10671	48	0	0	1	0	0	1	0.1618	0.5812	0.257	1	0.0244	0.8306	0.145	1	0.2608	0.7331	0.0061	1	0.0429	0.6409	0.3162	0	0.8304	0.0762	0.0934	0	0.7044	0.2795	0.0161	0	0.5271	0.1131	0.3598	0	0.7965	0.1204	0.0831	0	0.9824	0.0052	0.0124	0	0.9173	0.0421	0.0406	1	0	1
10672	48	1	1	0	1	0	1	0.195	0.7217	0.0833	1	0.0871	0.5776	0.3353	1	0.1325	0.571	0.2965	1	0.0196	0.9548	0.0256	1	0.0978	0.7951	0.1071	1	0.0096	0.9661	0.0243	1	0.0799	0.9117	0.0084	1	0.0386	0.6036	0.3578	1	0.0581	0.7969	0.145	1	0.0295	0.5793	0.3912	1	0	1
10673	49	0	0	1	0	0	0	0.6406	0.0005	0.3589	0	0.6637	0.336	0.0003	0	0.7649	0.1214	0.1137	0	0.5648	0.2306	0.2046	0	0.6358	0.245	0.1192	0	0.9626	0.0296	0.0078	0	0.5386	0.1872	0.2742	0	0.5726	0.1009	0.3265	0	0.8298	0.0014	0.1688	0	0.9275	0.0056	0.0669	0	1	0
10674	69	1	1	0	1	0	1	0.0654	0.9251	0.0095	1	0.0097	0.941	0.0493	1	0.0355	0.9583	0.0062	1	0.2072	0.6803	0.1125	1	0.2704	0.5999	0.1297	1	0.1171	0.6068	0.2761	1	0.0386	0.6766	0.2848	1	0.2226	0.7751	0.0023	1	0.3068	0.5661	0.1271	1	0.0062	0.8956	0.0982	1	0	1
10675	61	1	1	0	1	0	1	0.3245	0.6451	0.0304	1	0.2932	0.6643	0.0425	1	0.2515	0.6184	0.1301	1	0.22	0.7074	0.0726	1	0.0876	0.7224	0.19	1	0.3583	0.625	0.0167	1	0.0089	0.5278	0.4633	1	0.0233	0.607	0.3697	1	0.0626	0.7496	0.1878	1	0.1128	0.7483	0.1389	0	1	0
10676	64	2	2	0	0	1	0	0.5017	0.3428	0.1555	2	0.3396	0.1585	0.5019	2	0.318	0.003	0.679	2	0.0031	0.0076	0.9893	2	0.1406	0.3449	0.5145	2	0.3238	0.0176	0.6586	2	0.0893	0.3615	0.5492	2	0.1296	0.0411	0.8293	2	0.0475	0.2062	0.7463	2	0.1898	0.099	0.7112	0	1	0
10677	46	2	2	0	0	1	0	0.6251	0.1954	0.1795	2	0.0643	0.2411	0.6946	2	0.0755	0.15	0.7745	0	0.5762	0.3225	0.1013	2	0.031	0.3067	0.6623	2	0.0006	0.0089	0.9905	2	0.0529	0.1441	0.803	2	0.0286	0.276	0.6954	2	0.193	0.0526	0.7544	2	0.1967	0.0137	0.7896	0	1	0
10678	59	1	1	0	1	0	1	0.1834	0.7663	0.0503	1	0.1771	0.7832	0.0397	1	0.0496	0.5188	0.4316	1	0.0033	0.6378	0.3589	1	0.2837	0.513	0.2033	1	0.3249	0.6565	0.0186	1	0.1444	0.5429	0.3127	1	0.0402	0.7951	0.1647	1	0.3416	0.5633	0.0951	1	0.0503	0.8625	0.0872	1	0	1
10679	45	1	1	0	1	0	1	0.0347	0.9198	0.0455	1	0.2312	0.5422	0.2266	1	0.0473	0.8153	0.1374	1	0.0135	0.9603	0.0262	1	0.0519	0.9312	0.0169	1	0.0954	0.7873	0.1173	1	0.4385	0.5566	0.0049	1	0.0069	0.9789	0.0142	1	0.0767	0.6702	0.2531	1	0.0389	0.9146	0.0465	1	0	1
10680	47	2	2	0	0	1	2	0.2914	0.1892	0.5194	2	0.0807	0.2833	0.636	2	0.1134	0.2342	0.6524	2	0.0627	0.3564	0.5809	2	0.0587	0.2423	0.699	2	0.184	0.1056	0.7104	2	0.0605	0.0288	0.9107	2	0.1504	0.2227	0.6269	2	0.1491	0.2615	0.5894	2	0.0057	0.2836	0.7107	2	0	0
10681	60	0	0	1	0	0	0	0.5366	0.3969	0.0665	0	0.9694	0.0065	0.0241	0	0.9431	0.0258	0.0311	0	0.6952	0.0129	0.2919	0	0.8778	0.0043	0.1179	0	0.9349	0.0472	0.0179	0	0.8895	0.0911	0.0194	0	0.6267	0.0152	0.3581	0	0.6279	0.0409	0.3312	0	0.9384	0.017	0.0446	0	1	0
10682	48	2	2	0	0	1	2	0.2129	0.038	0.7491	2	0.0221	0.0407	0.9372	2	0.0123	0.0092	0.9785	2	0.0663	0.0073	0.9264	2	0.0625	0.0008	0.9367	2	0.0685	0.2222	0.7093	2	0.3529	0.1339	0.5132	2	0.0491	0.1001	0.8508	2	0.0209	0.0071	0.972	2	0.4094	0.0329	0.5577	2	0	0
10683	51	0	0	1	0	0	0	0.9112	0.0546	0.0342	0	0.7459	0.0681	0.186	0	0.601	0.2184	0.1806	0	0.5276	0.2777	0.1947	0	0.5635	0.1591	0.2774	0	0.761	0.1229	0.1161	0	0.7561	0.1473	0.0966	0	0.5839	0.2331	0.183	0	0.5818	0.4042	0.014	0	0.6359	0.1315	0.2326	0	1	0
10684	64	0	0	1	0	0	1	0.1869	0.7268	0.0863	1	0.1911	0.6829	0.126	1	0.0046	0.9629	0.0325	1	0.2694	0.6138	0.1168	0	0.9094	0.0177	0.0729	0	0.7423	0.1139	0.1438	0	0.518	0.386	0.096	0	0.8874	0.0407	0.0719	0	0.5745	0.1938	0.2317	0	0.6897	0.0542	0.2561	1	0	1
10685	70	0	0	1	0	0	0	0.6543	0.274	0.0717	0	0.8269	0.0861	0.087	0	0.8879	0.0145	0.0976	0	0.5478	0.142	0.3102	0	0.6997	0.2761	0.0242	0	0.7815	0.1271	0.0914	0	0.5626	0.0237	0.4137	0	0.7065	0.0785	0.215	0	0.7229	0.0735	0.2036	0	0.607	0.1912	0.2018	0	1	0
10686	68	1	1	0	1	0	1	0.296	0.525	0.179	1	0.2311	0.7428	0.0261	1	0.165	0.7953	0.0397	1	0.0304	0.8147	0.1549	1	0.2123	0.7526	0.0351	1	0.0617	0.7204	0.2179	1	0.0639	0.7959	0.1402	1	0.1407	0.8393	0.02	1	0.1235	0.7028	0.1737	1	0.0729	0.9247	0.0024	1	0	1
10687	49	0	0	1	0	0	0	0.7305	0.2405	0.029	0	0.9984	0.0007	0.0009	0	0.8725	0.1024	0.0251	0	0.9372	0.0241	0.0387	0	0.5623	0.0942	0.3435	0	0.9917	0.003	0.0053	0	0.5873	0.374	0.0387	0	0.9506	0.0126	0.0368	0	0.7501	0.095	0.1549	0	0.7544	0.0637	0.1819	0	1	0
10688	69	2	2	0	0	1	2	0.0598	0.1352	0.805	2	0.0004	0.0013	0.9983	2	0.0619	0.0925	0.8456	2	0.1008	0.1748	0.7244	2	0.074	0.1708	0.7552	2	0.0709	0.136	0.7931	2	0.0129	0.3821	0.605	2	0.0767	0.007	0.9163	2	0.1416	0.0215	0.8369	2	0.1818	0.1686	0.6496	2	0	0
10689	42	0	0	1	0	0	0	0.7416	0.0189	0.2395	0	0.6686	0.0134	0.318	0	0.8031	0.0967	0.1002	0	0.9067	0.0636	0.0297	0	0.9003	0.0728	0.0269	0	0.5492	0.3149	0.1359	0	0.6855	0.0245	0.29	0	0.8514	0.0507	0.0979	0	0.7113	0.0734	0.2153	0	0.5918	0.1827	0.2255	0	1	0
10690	55	0	0	1	0	0	0	0.5298	0.1111	0.3591	0	0.6969	0.1049	0.1982	0	0.8446	0.106	0.0494	0	0.9265	0.0324	0.0411	0	0.9457	0.0109	0.0434	0	0.7223	0.2721	0.0056	0	0.8948	0.0273	0.0779	0	0.915	0.0122	0.0728	0	0.7086	0.2814	0.01	0	0.6804	0.2665	0.0531	0	1	0
10691	56	0	0	1	0	0	1	0.0162	0.7671	0.2167	1	0.0481	0.9484	0.0035	0	0.6951	0.0379	0.267	1	0.0049	0.98	0.0151	0	0.5834	0.133	0.2836	0	0.8558	0.0322	0.112	0	0.7653	0.0588	0.1759	0	0.9699	0.0123	0.0178	0	0.9285	0.0554	0.0161	0	0.6512	0.2601	0.0887	1	0	1
10692	77	2	2	0	0	1	2	0.0996	0.3181	0.5823	2	0.0166	0.1432	0.8402	2	0.173	0.3008	0.5262	2	0.0447	0.1383	0.817	2	0.0559	0.4214	0.5227	2	0.0579	0.0301	0.912	2	0.4039	0.0914	0.5047	2	0.1822	0.1207	0.6971	2	0.1217	0.0088	0.8695	2	0.0059	0.0895	0.9046	2	0	0
10693	50	1	1	0	1	0	1	0.0304	0.8104	0.1592	1	0.0072	0.9759	0.0169	1	0.1293	0.8455	0.0252	1	0.0069	0.9661	0.027	1	0.2531	0.6323	0.1146	1	0.0908	0.6336	0.2756	1	0.2216	0.7763	0.0021	1	0.1405	0.7749	0.0846	1	0.0454	0.8794	0.0752	1	0.0967	0.836	0.0673	1	0	1
10694	58	2	2	0	0	1	2	0.1195	0.273	0.6075	2	0.3574	0.1197	0.5229	2	0.0255	0.3813	0.5932	2	0.242	0.0433	0.7147	2	0.0798	0.177	0.7432	2	0.0177	0.0063	0.976	2	0.1936	0.0381	0.7683	2	0.0074	0.3447	0.6479	2	0.0422	0.0799	0.8779	2	0.3299	0.0646	0.6055	2	0	0
10695	57	2	2	0	0	1	2	0.1185	0.0595	0.822	2	0.2976	0.1228	0.5796	2	0.0256	0.3082	0.6662	2	0.4142	0.0429	0.5429	2	0.048	0.021	0.931	2	0.1626	0.2287	0.6087	2	0.1022	0.1653	0.7325	2	0.262	0.1434	0.5946	2	0.2983	0.0343	0.6674	2	0.008	0.1675	0.8245	2	0	0
10696	41	2	2	0	0	1	0	0.9274	0.0293	0.0433	2	0.0333	0.0195	0.9472	2	0.1552	0.1282	0.7166	2	0.1454	0.2026	0.652	2	0.1452	0.2108	0.644	2	0.181	0.215	0.604	2	0.2727	0.0511	0.6762	2	0.2576	0.1066	0.6358	2	0.3497	0.0089	0.6414	2	0.0512	0.1443	0.8045	2	0	0
10697	61	2	2	0	0	1	1	0.1512	0.8129	0.0359	0	0.5643	0.1832	0.2525	0	0.643	0.3349	0.0221	0	0.57	0.2564	0.1736	0	0.9747	0.0019	0.0234	0	0.727	0.1744	0.0986	2	0.2577	0.0813	0.661	2	0.1247	0.2093	0.666	2	0.0223	0.1801	0.7976	2	0.1057	0.0279	0.8664	0	1	0
10698	57	0	0	1	0	0	0	0.8414	0.1528	0.0058	0	0.934	0.0583	0.0077	0	0.5007	0.4574	0.0419	0	0.6723	0.014	0.3137	0	0.7894	0.1787	0.0319	0	0.6376	0.1339	0.2285	0	0.7486	0.1369	0.1145	0	0.9728	0.0224	0.0048	0	0.7897	0.0368	0.1735	0	0.8453	0.0905	0.0642	0	1	0
10699	58	1	1	0	1	0	0	0.6436	0.3161	0.0403	0	0.6313	0.0768	0.2919	1	0.0183	0.9721	0.0096	0	0.5533	0.0873	0.3594	1	0.0561	0.8038	0.1401	1	0.1094	0.5232	0.3674	1	0.1803	0.7506	0.0691	1	0.1361	0.8088	0.0551	1	0.0264	0.7023	0.2713	1	0.0366	0.8485	0.1149	0	1	0
10700	58	0	0	1	0	0	0	0.6995	0.1765	0.124	0	0.958	0.0302	0.0118	0	0.9025	0.0786	0.0189	0	0.7738	0.1783	0.0479	0	0.5583	0.2024	0.2393	0	0.6863	0.0035	0.3102	0	0.5144	0.2877	0.1979	0	0.7967	0.1955	0.0078	0	0.9014	0.0184	0.0802	0	0.8814	0.0517	0.0669	0	1	0
10701	72	1	1	0	1	0	0	0.6577	0.0228	0.3195	0	0.7509	0.2446	0.0045	0	0.5498	0.4345	0.0157	0	0.6883	0.1665	0.1452	1	0.0278	0.9425	0.0297	1	0.0553	0.6039	0.3408	1	0.0757	0.9206	0.0037	1	0.1357	0.8533	0.011	1	0.0253	0.9672	0.0075	1	0.024	0.9656	0.0104	0	1	0
10702	38	0	0	1	0	0	0	0.7189	0.1803	0.1008	0	0.6992	0.1867	0.1141	0	0.9117	0.0125	0.0758	0	0.6929	0.0103	0.2968	0	0.799	0.1629	0.0381	0	0.8699	0.092	0.0381	0	0.9811	0.0073	0.0116	0	0.9588	0.0227	0.0185	0	0.676	0.2536	0.0704	0	0.7279	0.173	0.0991	0	1	0
10703	44	0	0	1	0	0	0	0.7721	0.0647	0.1632	0	0.8089	0.1117	0.0794	0	0.9791	0.0003	0.0206	0	0.5787	0.0722	0.3491	0	0.7314	0.2507	0.0179	0	0.6455	0.2558	0.0987	0	0.9267	0.01	0.0633	0	0.9373	0.0083	0.0544	0	0.8111	0.0397	0.1492	0	0.7813	0.1331	0.0856	0	1	0
10704	50	0	0	1	0	0	0	0.7223	0.2671	0.0106	0	0.9288	0.0453	0.0259	0	0.6387	0.2962	0.0651	0	0.7407	0.2041	0.0552	0	0.5749	0.3993	0.0258	0	0.8857	0.0157	0.0986	0	0.9308	0.0553	0.0139	0	0.912	0.0503	0.0377	0	0.6061	0.1106	0.2833	0	0.8492	0.0446	0.1062	0	1	0
10705	64	2	2	0	0	1	2	0.089	0.0126	0.8984	2	0.0804	0.1056	0.814	2	0.075	0.3958	0.5292	2	0.0809	0.1884	0.7307	2	0.2314	0.0207	0.7479	2	0.0445	0.0555	0.9	2	0.055	0.1007	0.8443	2	0.2155	0.2233	0.5612	2	0.0071	0.0745	0.9184	2	0.0863	0.3263	0.5874	2	0	0
10706	52	0	0	1	0	0	0	0.9668	0.0083	0.0249	0	0.769	0.1152	0.1158	0	0.7397	0.1678	0.0925	0	0.685	0.0368	0.2782	0	0.7533	0.2384	0.0083	0	0.584	0.2276	0.1884	0	0.8574	0.0102	0.1324	0	0.7887	0.1349	0.0764	0	0.6503	0.1519	0.1978	0	0.7914	0.1593	0.0493	0	1	0
10707	35	2	2	0	0	1	2	0.2975	0.1344	0.5681	2	0.1504	0.3202	0.5294	2	0.0182	0.0243	0.9575	2	0.0493	0.2879	0.6628	2	0.0174	0.0101	0.9725	2	0.0165	0.4114	0.5721	2	0.0447	0.1223	0.833	2	0.0819	0.2657	0.6524	2	0.0112	0.1547	0.8341	2	0.0133	0.3279	0.6588	2	0	0
10708	45	0	0	1	0	0	0	0.8209	0.0563	0.1228	0	0.9417	0.0517	0.0066	0	0.7918	0.0279	0.1803	0	0.6901	0.1438	0.1661	0	0.8501	0.0928	0.0571	0	0.5414	0.1099	0.3487	0	0.6577	0.148	0.1943	0	0.8906	0.0485	0.0609	0	0.6448	0.2066	0.1486	0	0.5759	0.0173	0.4068	0	1	0
10709	43	1	1	0	1	0	1	0.4563	0.5079	0.0358	1	0.0223	0.9498	0.0279	1	0.0796	0.8434	0.077	1	0.1294	0.6392	0.2314	1	0.0183	0.9783	0.0034	1	0.151	0.6185	0.2305	1	0.0102	0.9826	0.0072	1	0.0467	0.8718	0.0815	1	0.352	0.6047	0.0433	1	0.1223	0.7799	0.0978	1	0	1
10710	64	0	0	1	0	0	0	0.5809	0.0338	0.3853	0	0.7654	0.0554	0.1792	0	0.6602	0.2044	0.1354	0	0.6771	0.117	0.2059	0	0.667	0.2278	0.1052	0	0.9604	0.0164	0.0232	0	0.6601	0.2261	0.1138	0	0.6749	0.0219	0.3032	0	0.9142	0.0425	0.0433	0	0.907	0.0661	0.0269	0	1	0
10711	48	2	2	0	0	1	2	0.0113	0.0375	0.9512	2	0.137	0.1585	0.7045	2	0.1864	0.2389	0.5747	2	0.1585	0.0518	0.7897	2	0.004	0.0001	0.9959	2	0.366	0.055	0.579	2	0.1351	0.232	0.6329	2	0.2859	0.0548	0.6593	2	0.055	0.0309	0.9141	2	0.2147	0.0622	0.7231	2	0	0
10712	71	0	0	1	0	0	2	0.1918	0.2828	0.5254	1	0.2383	0.5523	0.2094	1	0.0043	0.9955	0.0002	2	0.0546	0.0563	0.8891	1	0.0346	0.8739	0.0915	0	0.7425	0.0364	0.2211	0	0.618	0.1898	0.1922	0	0.9461	0.0184	0.0355	0	0.8518	0.016	0.1322	0	0.7822	0.217	0.0008	2	0	0
10713	46	0	0	1	0	0	0	0.7669	0.0439	0.1892	0	0.5383	0.0368	0.4249	0	0.9639	0.0168	0.0193	0	0.9496	0.0353	0.0151	0	0.6075	0.2611	0.1314	0	0.5663	0.1401	0.2936	0	0.6701	0.2483	0.0816	0	0.9693	0.0139	0.0168	0	0.8743	0.0494	0.0763	0	0.8683	0.0287	0.103	0	1	0
10714	59	0	0	1	0	0	0	0.6987	0.2253	0.076	0	0.8038	0.1217	0.0745	0	0.948	0.0208	0.0312	0	0.6385	0.3543	0.0072	0	0.866	0.067	0.067	0	0.8949	0.0344	0.0707	0	0.656	0.1032	0.2408	0	0.6475	0.2882	0.0643	0	0.801	0.0448	0.1542	0	0.8601	0.0333	0.1066	0	1	0
10715	48	0	0	1	0	0	0	0.6804	0.253	0.0666	0	0.6039	0.0523	0.3438	0	0.518	0.3035	0.1785	0	0.8013	0.0645	0.1342	0	0.5909	0.0705	0.3386	0	0.8774	0.0429	0.0797	0	0.5847	0.128	0.2873	0	0.7597	0.1187	0.1216	0	0.796	0.1616	0.0424	0	0.9474	0.0209	0.0317	0	1	0
10716	45	2	2	0	0	1	2	0.0829	0.0154	0.9017	2	0.0107	0.031	0.9583	2	0.1064	0.1547	0.7389	2	0.033	0.052	0.915	2	0.0741	0.2394	0.6865	2	0.0105	0.0509	0.9386	2	0.4219	0.0753	0.5028	2	0.1243	0.0244	0.8513	2	0.3507	0.0269	0.6224	2	0.1305	0.2296	0.6399	2	0	0
10717	80	0	0	1	0	0	1	0.0212	0.9457	0.0331	1	0.0535	0.8955	0.051	0	0.8877	0.0961	0.0162	1	0.1315	0.7762	0.0923	0	0.8816	0.102	0.0164	0	0.99	0.0059	0.0041	0	0.8068	0.1672	0.026	0	0.6289	0.2666	0.1045	0	0.7702	0.2235	0.0063	0	0.8067	0.0852	0.1081	1	0	1
10718	54	1	1	0	1	0	1	0.0388	0.5056	0.4556	1	0.2251	0.7396	0.0353	1	0.0408	0.6938	0.2654	1	0.167	0.6764	0.1566	1	0.067	0.7576	0.1754	1	0.0517	0.5116	0.4367	1	0.1917	0.5142	0.2941	1	0.1314	0.7493	0.1193	1	0.0535	0.7665	0.18	1	0.0079	0.7691	0.223	1	0	1
10719	81	2	2	0	0	1	2	0.0197	0.0186	0.9617	2	0.0584	0.0897	0.8519	2	0.0795	0.397	0.5235	2	0.1012	0.0722	0.8266	2	0.0824	0.0239	0.8937	2	0.0802	0.0668	0.853	2	0.0383	0.3734	0.5883	2	0.3078	0.0579	0.6343	2	0.0678	0.0589	0.8733	2	0.097	0.0606	0.8424	2	0	0
10720	61	1	1	0	1	0	1	0.0386	0.6585	0.3029	1	0.1066	0.7273	0.1661	1	0.2624	0.671	0.0666	1	0.1111	0.6789	0.21	1	0.0643	0.8017	0.134	1	0.0764	0.6587	0.2649	1	0.4784	0.512	0.0096	1	0.0857	0.8473	0.067	1	0.2146	0.5961	0.1893	1	0.0072	0.8715	0.1213	1	0	1
10721	58	0	0	1	0	0	0	0.9977	0.0021	0.0002	0	0.8591	0.0458	0.0951	0	0.7933	0.0359	0.1708	0	0.7923	0.0823	0.1254	0	0.7642	0.1141	0.1217	0	0.6277	0.0909	0.2814	0	0.5041	0.1506	0.3453	0	0.8499	0.0472	0.1029	0	0.7123	0.2553	0.0324	0	0.8386	0.1399	0.0215	0	1	0
10722	70	2	2	0	0	1	2	0.0905	0.2791	0.6304	2	0.1045	0.2482	0.6473	2	0.1417	0.2185	0.6398	2	0.1314	0.0286	0.84	2	0.0137	0.0396	0.9467	2	0.0909	0.0285	0.8806	2	0.0432	0.3317	0.6251	2	0.0694	0.1363	0.7943	2	0.0119	0.139	0.8491	2	0.0105	0.0407	0.9488	2	0	0
10723	51	2	2	0	0	1	1	0.1409	0.5615	0.2976	0	0.9244	0.0743	0.0013	0	0.8774	0.0589	0.0637	1	0.0142	0.9367	0.0491	0	0.9764	0.0163	0.0073	0	0.674	0.1835	0.1425	2	0.0671	0.0746	0.8583	0	0.7874	0.1608	0.0518	2	0.0924	0.0396	0.868	2	0.0523	0.0086	0.9391	1	0	1
10724	68	1	1	0	1	0	1	0.0902	0.8218	0.088	1	0.0004	0.9995	1.00E-04	1	0.108	0.8365	5.55E-02	1	0.1377	0.791	7.13E-02	1	0.0868	0.9127	5.00E-04	1	0.0814	0.6806	2.38E-01	1	0.0791	0.9117	9.20E-03	1	0.0502	0.8442	0.1056	1	0.1287	0.7492	0.1221	1	0.3521	0.5551	0.0928	1	0	1
10725	42	0	0	1	0	0	0	0.8871	0.0669	0.046	0	0.9699	0.0044	0.0257	0	0.9231	0.033	0.0439	0	0.8743	0.096	0.0297	0	0.9714	0.015	0.0136	0	0.7814	0.0399	0.1787	0	0.7033	0.178	0.1187	0	0.9878	0.0058	0.0064	0	0.9469	0.0405	0.0126	0	0.7015	0.0847	0.2138	0	1	0
10726	67	2	2	0	0	1	2	0.0732	0.3768	0.55	2	0.216	0.2673	0.5167	2	0.1007	0.0299	0.8694	2	0.2608	0.142	0.5972	2	0.1497	0.0406	0.8097	2	0.3533	0.1125	0.5342	2	0.0295	0.1161	0.8544	2	0.1994	0.1608	0.6398	2	0.0129	0.0672	0.9199	2	0.005	0.1028	0.8922	2	0	0
10727	61	2	2	0	0	1	2	0.1322	0.3516	0.5162	2	0.1018	0.1944	0.7038	2	0.1282	0.2907	0.5811	2	0.0746	0.1043	0.8211	2	0.0551	0	0.9449	2	0.1414	0.0898	0.7688	2	0.0442	0.1468	0.809	2	0.1513	0.0218	0.8269	2	0.1069	0.1625	0.7306	2	0.03	0.0449	0.9251	2	0	0
10728	38	0	0	1	0	0	0	0.9248	0.0635	0.0117	0	0.5098	0.0003	0.4899	0	0.5082	0.3975	0.0943	0	0.7228	0.1637	0.1135	0	0.7113	0.1788	0.1099	0	0.9717	0.0192	0.0091	0	0.5734	0.1235	0.3031	0	0.9086	0.0075	0.0839	0	0.6937	0.0044	0.3019	0	0.8168	0.0823	0.1009	0	1	0
10729	64	0	0	1	0	0	0	0.6143	0.0669	0.3188	0	0.7452	0.0141	0.2407	0	0.9635	0.0014	0.0351	0	0.7353	0.136	0.1287	0	0.8692	0.0306	0.1002	0	0.7844	0.1686	0.047	0	0.8866	0.0097	0.1037	0	0.7842	0.011	0.2048	0	0.6457	0.1497	0.2046	0	0.8172	0.0602	0.1226	0	1	0
10730	67	1	1	0	1	0	1	0.0043	0.9163	0.0794	1	0.118	0.8725	0.0095	1	0.0799	0.8738	0.0463	1	0.1088	0.6558	0.2354	1	0.1011	0.7661	0.1328	1	0.2441	0.7514	0.0045	1	0.115	0.8453	0.0397	1	0.2252	0.7306	0.0442	1	0.1527	0.6618	0.1855	1	0.0101	0.7898	0.2001	1	0	1
10731	48	2	2	0	0	1	2	0.055	0.1298	0.8152	2	0.1389	0.0169	0.8442	2	0.0044	0.2579	0.7377	2	0.0948	0.3661	0.5391	2	0.1177	0.1526	0.7297	2	0.3376	0.0791	0.5833	2	0.2616	0.1245	0.6139	2	0.0216	0.0494	0.929	2	0.0229	0.0157	0.9614	2	0.2255	0.1406	0.6339	2	0	0
10732	55	1	1	0	1	0	1	0.1576	0.8303	0.0121	1	0.0842	0.6852	0.2306	1	0.2515	0.5218	0.2267	1	0.0921	0.7836	0.1243	1	0.3374	0.595	0.0676	1	0.0612	0.8794	0.0594	1	0.2137	0.5898	0.1965	1	0.2172	0.7129	0.0699	1	0.0251	0.6797	0.2952	1	0.122	0.857	0.021	1	0	1
10733	59	2	2	0	0	1	2	0.2544	0.1529	0.5927	2	0.0549	0.0026	0.9425	2	0.0088	0.0895	0.9017	2	0.1287	0.2462	0.6251	2	0.0034	0.0022	0.9944	2	0.1543	0.1544	0.6913	2	0.0664	0.0631	0.8705	2	0.0174	0.4121	0.5705	2	0.3398	0.002	0.6582	2	0.0707	0.3001	0.6292	2	0	0
10734	49	1	1	0	1	0	1	0.0387	0.9604	0.0009	1	0.095	0.6128	0.2922	1	0.0042	0.9922	0.0036	1	0.001	0.9927	0.0063	1	0.0522	0.7852	0.1626	1	0.1718	0.807	0.0212	1	0.057	0.9077	0.0353	1	0.0816	0.5962	0.3222	1	0.0198	0.8986	0.0816	1	0.0828	0.8934	0.0238	1	0	1
10735	52	1	1	0	1	0	1	0.3329	0.6509	0.0162	1	0.3579	0.5571	0.085	1	0.0043	0.9791	0.0166	1	0.1357	0.6871	0.1772	1	0.0099	0.8866	0.1035	1	0.0251	0.8092	0.1657	1	0.0505	0.8361	0.1134	1	0.044	0.8921	0.0639	1	0.1883	0.7823	0.0294	1	0.2733	0.6823	0.0444	1	0	1
10736	57	2	2	0	0	1	0	0.9289	0.0606	0.0105	2	0.2234	0.2446	0.532	2	0.0391	0.3873	0.5736	0	0.8898	0.0622	0.048	2	0.1052	0.0421	0.8527	2	0.0563	0.0202	0.9235	2	0.02	0.2535	0.7265	2	0.194	0.2459	0.5601	2	0.0271	0.3974	0.5755	2	0.2118	0.0904	0.6978	0	1	0
10737	71	0	0	1	0	0	0	0.8039	0.0718	0.1243	0	0.7255	0.189	0.0855	0	0.657	0.0363	0.3067	0	0.9126	0.0059	0.0815	0	0.9259	0.0321	0.042	0	0.8676	0.0522	0.0802	0	0.92	0.0263	0.0537	0	0.936	0.03	0.034	0	0.7576	0.2312	0.0112	0	0.9579	0.0222	0.0199	0	1	0
10738	61	2	2	0	0	1	2	0.0653	0.0407	0.894	2	0.1331	0.2462	0.6207	2	0.3348	0.0823	0.5829	2	0.2177	0.2023	0.58	2	0.0304	0.0124	0.9572	2	0.1032	0.0121	0.8847	2	0.008	0.0484	0.9436	2	0.1626	0.0808	0.7566	2	0.0508	0.2667	0.6825	2	0.0004	0.1628	0.8368	2	0	0
10739	54	0	0	1	0	0	2	0.1444	0.0243	0.8313	2	0.0018	0.0014	0.9968	2	0.0642	0.1132	0.8226	2	0.0762	0.1553	0.7685	2	0.0635	0.4141	0.5224	1	0.081	0.8796	0.0394	1	0.2145	0.5851	0.2004	1	0.1402	0.7092	0.1506	1	0.1434	0.7244	0.1322	1	0.0446	0.8167	0.1387	2	0	0
10740	65	1	1	0	1	0	1	0.0335	0.8655	0.101	1	0.2629	0.6791	0.058	1	0.0257	0.7628	0.2115	1	0.0013	0.9681	0.0306	1	0.0342	0.9137	0.0521	1	0.0276	0.9489	0.0235	1	0.1748	0.8054	0.0198	1	0.1041	0.7144	0.1815	1	0.1478	0.7904	0.0618	1	0.1102	0.8175	0.0723	1	0	1
10741	57	1	1	0	1	0	0	0.6682	0.0683	0.2635	0	0.6891	0.2808	0.0301	0	0.7552	0.1418	0.103	0	0.7757	0.0789	0.1454	0	0.6266	0.2361	0.1373	1	0.2061	0.7884	0.0055	1	0.2752	0.5438	0.181	1	0.1634	0.8338	0.0028	1	0.2494	0.6727	0.0779	1	0.0238	0.9528	0.0234	0	1	0
10742	64	0	0	1	0	0	2	0.0739	0.0245	0.9016	2	0.0879	0.2603	0.6518	2	0.2186	0.1796	0.6018	2	0.1386	0.2969	0.5645	2	0.0829	0.2785	0.6386	2	0.0855	0.0516	0.8629	1	0.0839	0.9047	0.0114	2	0.0764	0.0011	0.9225	2	0.1046	0.1114	0.784	1	0.0952	0.6362	0.2686	2	0	0
10743	55	0	0	1	0	0	0	0.6367	0.2659	0.0974	0	0.8386	0.0055	0.1559	0	0.9459	0.0109	0.0432	0	0.5201	0.3299	0.15	0	0.9925	0.0027	0.0048	0	0.711	0.0661	0.2229	0	0.6133	0.3527	0.034	0	0.7321	0.0084	0.2595	0	0.9744	0.0107	0.0149	0	0.9748	0.0116	0.0136	0	1	0
10744	53	0	0	1	0	0	1	0.0214	0.9719	0.0067	0	0.567	0.1745	0.2585	0	0.9576	0.0405	0.0019	1	0.2081	0.5645	0.2274	0	0.8915	0.0614	0.0471	0	0.5323	0.0326	0.4351	0	0.5963	0.2285	0.1752	0	0.5743	0.356	0.0697	0	0.7864	0.0723	0.1413	0	0.6413	0.191	0.1677	1	0	1
10745	47	0	0	1	0	0	0	0.7979	0.1581	0.044	0	0.869	0.025	0.106	0	0.5297	0.4512	0.0191	0	0.5366	0.1171	0.3463	0	0.9067	0.0045	0.0888	0	0.5447	0.0727	0.3826	0	0.524	0.4496	0.0264	0	0.7039	0.2595	0.0366	0	0.7875	0.06	0.1525	0	0.7341	0.0981	0.1678	0	1	0
10746	46	0	0	1	0	0	1	0.3373	0.6473	0.0154	1	0.0849	0.7211	0.194	1	0.0606	0.7011	0.2383	1	0.0161	0.9503	0.0336	0	0.639	0.0328	0.3282	0	0.7308	0.122	0.1472	0	0.7054	0.1053	0.1893	0	0.7207	0.201	0.0783	0	0.9226	0.0064	0.071	0	0.5704	0.3176	0.112	1	0	1
10747	42	0	0	1	0	0	0	0.8707	0.0966	0.0327	0	0.9491	0.0182	0.0327	0	0.9639	0.0058	0.0303	0	0.8964	0.0914	0.0122	0	0.808	0.079	0.113	0	0.693	0.0626	0.2444	0	0.9956	0.0002	0.0042	0	0.8661	0.1327	0.0012	0	0.7631	0.07	0.1669	0	0.6436	0.0593	0.2971	0	1	0
10748	64	1	1	0	1	0	1	0.0807	0.89	0.0293	1	0.2442	0.7525	0.0033	1	0.0068	0.9758	0.0174	1	0.3128	0.5222	0.165	1	0.0914	0.7901	0.1185	1	0.0768	0.9085	0.0147	1	0.0244	0.9736	0.002	1	0.0713	0.879	0.0497	1	0.1507	0.7614	0.0879	1	0.1	0.7643	0.1357	1	0	1
10749	41	0	0	1	0	0	0	0.5156	0.056	0.4284	0	0.5398	0.0562	0.404	0	0.7825	0.1822	0.0353	0	0.702	0.1493	0.1487	0	0.7615	0.0025	0.236	0	0.6933	0.0309	0.2758	0	0.6571	0.2937	0.0492	0	0.702	0.2003	0.0977	0	0.6872	0.24	0.0728	0	0.6053	0.1557	0.239	0	1	0
10750	65	1	1	0	1	0	1	0.0868	0.8194	0.0938	1	0.1652	0.5143	0.3205	1	0.0152	0.9585	0.0263	1	0.0408	0.5161	0.4431	1	0.1506	0.6742	0.1752	1	0.2452	0.6391	0.1157	1	0.1138	0.5169	0.3693	1	0.1816	0.5995	0.2189	1	0.0995	0.8746	0.0259	1	0.1899	0.6483	0.1618	1	0	1
10751	50	0	0	1	0	0	0	0.5153	0.0281	0.4566	0	0.8809	0.0817	0.0374	0	0.7551	0.0292	0.2157	0	0.7061	0.0229	0.271	0	0.8457	0.1102	0.0441	0	0.5951	0.1522	0.2527	0	0.833	0.1301	0.0369	0	0.9386	0.0322	0.0292	0	0.863	0.0757	0.0613	0	0.8432	0.0477	0.1091	0	1	0
10752	72	2	2	0	0	1	1	0.0294	0.8224	0.1482	0	0.5491	0.0229	0.428	0	0.9087	0.0649	0.0264	1	0.1061	0.7378	0.1561	0	0.7923	0.0383	0.1694	0	0.6462	0.0069	0.3469	2	0.0252	0.2846	0.6902	0	0.7388	0.0814	0.1798	0	0.895	0.0226	0.0824	2	0.2209	0.1426	0.6365	1	0	1
10753	52	0	0	1	0	0	0	0.6749	0.0287	0.2964	0	0.8963	0.0594	0.0443	0	0.6483	0.3051	0.0466	0	0.5343	0.4052	0.0605	0	0.6999	0.2485	0.0516	0	0.6198	0.2278	0.1524	0	0.9873	0.0078	0.0049	0	0.7458	0.1271	0.1271	0	0.7283	0.0672	0.2045	0	0.8787	0.0966	0.0247	0	1	0
10754	60	2	2	0	0	1	2	0.0488	0.0181	0.9331	2	0.3468	0.1371	0.5161	2	0.4189	0.0224	0.5587	2	0.0413	0.3285	0.6302	2	0.0458	0.1638	0.7904	2	0.3204	0.0524	0.6272	2	0.1943	0.0706	0.7351	2	0.0062	0.4437	0.5501	2	0.129	0.0358	0.8352	2	0.2862	0.1198	0.594	2	0	0
10755	38	1	1	0	1	0	1	0.2447	0.6658	0.0895	1	0.1512	0.5854	0.2634	1	0.0743	0.5985	0.3272	1	0.1927	0.7129	0.0944	1	0.1033	0.6477	0.249	1	0.1009	0.8672	0.0319	1	0.1137	0.8818	0.0045	1	0.026	0.8901	0.0839	1	0.2995	0.58	0.1205	1	0.1443	0.6342	0.2215	1	0	1
10756	58	1	1	0	1	0	1	0.0011	0.9404	0.0585	1	0.0136	0.9783	0.0081	1	0.2407	0.7407	0.0186	1	0.0103	0.7529	0.2368	1	0.1525	0.6358	0.2117	1	0.2361	0.5333	0.2306	1	0.0958	0.8921	0.0121	1	0.3232	0.6718	0.005	1	0.1541	0.6893	0.1566	1	0.1192	0.6103	0.2705	1	0	1
10757	64	1	1	0	1	0	1	0.0005	0.9895	0.01	1	0.0471	0.8296	0.1233	1	0.1164	0.7844	0.0992	1	0.1957	0.501	0.3033	1	0.0929	0.8206	0.0865	1	0.2429	0.5637	0.1934	1	0.056	0.5804	0.3636	1	0.3089	0.6071	0.084	1	0.0344	0.8327	0.1329	1	0.0258	0.67	0.3042	1	0	1
10758	64	1	1	0	1	0	1	0.0835	0.8612	0.0553	1	0.1659	0.5849	0.2492	1	0.1292	0.7784	0.0924	1	0.0281	0.6319	0.34	1	0.0703	0.9041	0.0256	1	0.0668	0.8588	0.0744	1	0.0091	0.954	0.0369	1	0.2532	0.5975	0.1493	1	0.0117	0.9511	0.0372	1	0.0435	0.8027	0.1538	1	0	1
10759	63	0	0	1	0	0	0	0.996	0.0035	0.0005	0	0.7333	0.2522	0.0145	0	0.8411	0.0512	0.1077	0	0.8132	0.0325	0.1543	0	0.8227	0.1611	0.0162	0	0.7317	0.0341	0.2342	0	0.9187	0.0781	0.0032	0	0.5623	0.2805	0.1572	0	0.8417	0.0746	0.0837	0	0.8558	0.1402	0.004	0	1	0
10760	56	0	0	1	0	0	1	0.0445	0.6456	0.3099	0	0.891	0.0883	0.0207	0	0.8481	0.0294	0.1225	1	0.313	0.606	0.081	0	0.5616	0.3529	0.0855	0	0.5556	0.373	0.0714	0	0.8395	0.1228	0.0377	0	0.5915	0.1176	0.2909	0	0.6496	0.2208	0.1296	0	0.7354	0.135	0.1296	1	0	1
10761	54	0	0	1	0	0	1	0.0337	0.9626	0.0037	0	0.521	0.0485	0.4305	0	0.8466	0.12	0.0334	1	0.314	0.6395	0.0465	0	0.9581	0.0419	0	0	0.6864	0.2762	0.0374	0	0.5822	0.336	0.0818	0	0.8178	0.0497	0.1325	0	0.7645	0.1478	0.0877	0	0.8745	0.051	0.0745	1	0	1
10762	51	0	0	1	0	0	0	0.7575	0.0358	0.2067	0	0.5211	0.1302	0.3487	0	0.5087	0.3591	0.1322	0	0.8415	0.1451	0.0134	0	0.5878	0.4054	0.0068	0	0.5501	0.1108	0.3391	0	0.8469	0.1253	0.0278	0	0.7265	0.1741	0.0994	0	0.7524	0.2302	0.0174	0	0.6719	0.2932	0.0349	0	1	0
10763	59	2	2	0	0	1	0	0.8287	0.12	0.0513	2	0.1399	0.1041	0.756	2	0.1196	0.0776	0.8028	0	0.7954	0.1173	0.0873	2	0.3626	0.0177	0.6197	2	0.0669	0.0823	0.8508	2	0.0014	0.0082	0.9904	2	0.3227	0.0039	0.6734	2	0.0221	0.0265	0.9514	2	0.0371	0.0121	0.9508	0	1	0
10764	60	0	0	1	0	0	0	0.8289	0.0736	0.0975	0	0.8382	0.1099	0.0519	0	0.8069	0.079	0.1141	0	0.5911	0.1886	0.2203	0	0.5092	0.3152	0.1756	0	0.6396	0.2044	0.156	0	0.9619	0.0348	0.0033	0	0.8424	0.1198	0.0378	0	0.554	0.1922	0.2538	0	0.5771	0.1191	0.3038	0	1	0
10765	51	2	2	0	0	1	2	0.0635	0.0078	0.9287	2	0.3221	0.1748	0.5031	2	0.1869	0.0159	0.7972	2	0.2662	0.2032	0.5306	2	0.002	0.0037	0.9943	2	0.1957	0.2595	0.5448	2	0.1656	0.2132	0.6212	2	0.1789	0.2026	0.6185	2	0.1454	0.223	0.6316	2	0.1243	0.1891	0.6866	2	0	0
10766	56	0	0	1	0	0	1	0.1269	0.8271	0.046	0	0.6955	0.1167	0.1878	0	0.6832	0.258	0.0588	1	0.0195	0.7598	0.2207	0	0.8383	0.0236	0.1381	0	0.6133	0.3263	0.0604	0	0.7927	0.0903	0.117	0	0.8891	0.0089	0.102	0	0.7072	0.0224	0.2704	0	0.5576	0.2148	0.2276	1	0	1
10767	36	0	0	1	0	0	0	0.9206	0.0717	0.0077	0	0.995	0.0026	0.0024	0	0.6539	0.2763	0.0698	0	0.8965	0.0027	0.1008	0	0.9427	0.003	0.0543	0	0.6897	0.2098	0.1005	0	0.8929	0.0803	0.0268	0	0.776	0.1136	0.1104	0	0.7596	0.0134	0.227	0	0.8506	0.1434	0.006	0	1	0
10768	81	2	2	0	0	1	2	0.1316	0.1919	0.6765	2	0.1159	0.2642	0.6199	2	0.07	0.3938	0.5362	2	0.1397	0.0662	0.7941	2	0.0287	0.0688	0.9025	2	0.0812	0.135	0.7838	2	0.0663	0.0012	0.9325	2	0.3716	0.0768	0.5516	2	0.1825	0.2542	0.5633	2	0.0019	0.0097	0.9884	2	0	0
10769	58	1	1	0	1	0	1	0.0242	0.7129	0.2629	1	0.4274	0.5167	0.0559	1	0.4216	0.5113	0.0671	1	0.1022	0.7887	0.1091	1	0.1298	0.761	0.1092	1	0.2026	0.6845	0.1129	1	0.3197	0.5527	0.1276	1	0.0328	0.9346	0.0326	1	0.0001	0.9631	0.0368	1	0.0928	0.7268	0.1804	1	0	1
10770	64	0	0	1	0	0	0	0.5447	0.2442	0.2111	0	0.5151	0.0843	0.4006	0	0.723	0.228	0.049	0	0.62	0.2052	0.1748	0	0.8927	0.096	0.0113	0	0.53	0.2212	0.2488	0	0.503	0.4541	0.0429	0	0.7727	0.0802	0.1471	0	0.7151	0.2166	0.0683	0	0.6215	0.2955	0.083	0	1	0
10771	74	0	0	1	0	0	0	0.6047	0.0563	0.339	0	0.6911	0.0235	0.2854	0	0.8333	0.1201	0.0466	0	0.5453	0.1127	0.342	0	0.5316	0.2288	0.2396	0	0.6431	0.1027	0.2542	0	0.8386	0.0328	0.1286	0	0.8281	0.0766	0.0953	0	0.8309	0.1592	0.0099	0	0.5789	0.2566	0.1645	0	1	0
10772	62	1	1	0	1	0	0	0.5111	0.1677	0.3212	0	0.7828	0.1426	0.0746	0	0.5466	0.3707	0.0827	0	0.8622	0.0352	0.1026	1	0.0023	0.9975	0.0002	1	0.1633	0.8311	0.0056	1	0.0122	0.7691	0.2187	1	0.0207	0.9765	0.0028	1	0.0014	0.9755	0.0231	1	0.1166	0.7241	0.1593	0	1	0
10773	64	2	2	0	0	1	2	0.0322	0.4274	0.5404	2	0.0443	0.2154	0.7403	2	0.2805	0.2111	0.5084	2	0.2054	0.0045	0.7901	2	0.3597	0.0838	0.5565	2	0.0182	0.0941	0.8877	2	0.262	0.2056	0.5324	2	0.0589	0.2199	0.7212	2	0.0725	0.0304	0.8971	2	0.0011	0.1307	0.8682	2	0	0
10774	54	0	0	1	0	0	0	0.651	0.0546	0.2944	0	0.9658	0.0321	0.0021	0	0.5957	0.1118	0.2925	0	0.8187	0.0594	0.1219	0	0.7311	0.1497	0.1192	0	0.6007	0.3448	0.0545	0	0.5709	0.237	0.1921	0	0.9851	0.0067	0.0082	0	0.8604	0.0645	0.0751	0	0.8982	0.057	0.0448	0	1	0
10775	51	0	0	1	0	0	0	0.659	0.0713	0.2697	0	0.7732	0.2171	0.0097	0	0.8323	0.0512	0.1165	0	0.7134	0.0896	0.197	0	0.901	0.0174	0.0816	0	0.9279	0.021	0.0511	0	0.9417	0.0422	0.0161	0	0.6719	0.1905	0.1376	0	0.8248	0.1303	0.0449	0	0.8528	0.1277	0.0195	0	1	0
10776	54	2	2	0	0	1	2	0.072	0.1349	0.7931	2	0.114	0.3787	0.5073	2	0.0296	0.03	0.9404	2	0.2174	0.0623	0.7203	2	0.0763	0.1467	0.777	2	0.0168	0.0118	0.9714	2	0.0206	0.1383	0.8411	2	0.024	0.121	0.855	2	0.038	0.1616	0.8004	2	0.0741	0.1045	0.8214	2	0	0
10777	43	1	1	0	1	0	1	0.0124	0.8057	0.1819	1	0.0015	0.9982	0.0003	1	0.1335	0.7746	0.0919	1	0.139	0.6644	0.1966	1	0.0782	0.7561	0.1657	1	0.0509	0.8904	0.0587	1	0.0302	0.8473	0.1225	1	0.0129	0.9401	0.047	1	0.1179	0.8006	0.0815	1	0.2017	0.655	0.1433	1	0	1
10778	57	2	2	0	0	1	0	0.9058	0.0414	0.0528	2	0.0738	0.0894	0.8368	2	0.1154	0.0604	0.8242	2	0.134	0.1203	0.7457	2	0.1332	0.1144	0.7524	2	0.1881	0.2612	0.5507	2	0.0543	0.3426	0.6031	2	0.302	0.0207	0.6773	2	0.046	0.3108	0.6432	2	0.0486	0.3069	0.6445	0	1	0
10779	60	2	2	0	0	1	2	0.2972	0.0898	0.613	2	0.0003	0.3035	0.6962	2	0.1308	0.1013	0.7679	2	0.2159	0.0645	0.7196	2	0.208	0.0333	0.7587	2	0.0963	0.1549	0.7488	2	0.0634	0.3007	0.6359	2	0.168	0.0021	0.8299	2	0.338	0.0812	0.5808	2	0.0223	0.0085	0.9692	2	0	0
10780	35	0	0	1	0	0	0	0.755	0.0806	0.1644	0	0.712	0.1348	0.1532	0	0.5165	0.062	0.4215	0	0.6574	0.0368	0.3058	0	0.6178	0.1305	0.2517	0	0.6714	0.1578	0.1708	0	0.7859	0.1243	0.0898	0	0.9054	0.0709	0.0237	0	0.6468	0.1298	0.2234	0	0.5774	0.1076	0.315	0	1	0
10781	42	2	2	0	0	1	2	0.0909	0.1637	0.7454	2	0.1624	0.0196	0.818	2	0.0161	0.0249	0.959	2	0.0554	0.3544	0.5902	2	0.2678	0.1265	0.6057	2	0.2729	0.2022	0.5249	2	0.0056	0.3168	0.6776	2	0.0389	0.1013	0.8598	2	0.0136	0.2937	0.6927	2	0.0179	0.1984	0.7837	2	0	0
10782	48	1	1	0	1	0	2	0.0395	0.1339	0.8266	0	0.5888	0.0468	0.3644	0	0.5079	0.062	0.4301	2	0.1004	0.2581	0.6415	0	0.9929	0.0022	0.0049	1	0.3474	0.6252	0.0274	1	0.0356	0.9471	0.0173	0	0.8416	0.0551	0.1033	0	0.9662	0.0035	0.0303	1	0.2058	0.7598	0.0344	2	0	0
10783	57	2	2	0	0	1	0	0.9367	0.0054	0.0579	2	0.0146	0.0915	0.8939	2	0.0253	0.012	0.9627	2	0.1389	0.0302	0.8309	2	0.0763	0.123	0.8007	2	0.3513	0.0605	0.5882	2	0.1376	0.1327	0.7297	2	0.3258	0.0792	0.595	2	0.2459	0.0095	0.7446	2	0.0841	0.062	0.8539	0	1	0
10784	45	1	1	0	1	0	1	0.3493	0.5425	0.1082	1	0.2269	0.5084	0.2647	1	0.2551	0.7386	0.0063	1	0.1306	0.8081	0.0613	1	0.1292	0.7132	0.1576	1	0.0304	0.962	0.0076	1	0.1068	0.5552	0.338	1	0.0623	0.9253	0.0124	1	0.0979	0.8397	0.0624	1	0.3496	0.6054	0.045	1	0	1
10785	63	2	2	0	0	1	1	0.1012	0.6023	0.2965	0	0.8879	0.014	0.0981	0	0.595	0.1931	0.2119	0	0.9681	0.0051	0.0268	0	0.9992	0.0002	0.0006	0	0.8416	0.1531	0.0053	2	0.312	0.0915	0.5965	2	0.0334	0.0873	0.8793	2	0.2404	0.0274	0.7322	2	0.0983	0.0447	0.857	0	1	0
10786	59	2	2	0	0	1	2	0.0475	0.0527	0.8998	2	0.1059	0.2104	0.6837	2	0.2954	0.1101	0.5945	2	0.0106	0.4308	0.5586	2	0.1612	0.0234	0.8154	2	0.0132	0.0715	0.9153	2	0.0209	0.1602	0.8189	2	0.0599	0.0263	0.9138	2	0.0562	0.0522	0.8916	2	0.1798	0.1055	0.7147	2	0	0
10787	47	0	0	1	0	0	0	0.9882	0.004	0.0078	0	0.8807	0.0526	0.0667	0	0.814	0.1454	0.0406	0	0.9089	0.061	0.0301	0	0.7641	0.0731	0.1628	0	0.7379	0.2192	0.0429	0	0.5507	0.1249	0.3244	0	0.6416	0.1016	0.2568	0	0.7921	0.0259	0.182	0	0.9269	0.0153	0.0578	0	1	0
10788	49	1	1	0	1	0	1	0.1736	0.8217	0.0047	1	0.1671	0.7014	0.1315	1	0.0507	0.5056	0.4437	1	0.1166	0.7881	0.0953	1	0.1242	0.6163	0.2595	1	0.2863	0.6629	0.0508	1	0.0561	0.6879	0.256	1	0.1219	0.8581	0.02	1	0.0295	0.7824	0.1881	1	0.262	0.7125	0.0255	1	0	1
10789	57	0	0	1	0	0	0	0.5628	0.3313	0.1059	0	0.6545	0.1776	0.1679	0	0.7569	0.1726	0.0705	0	0.565	0.0754	0.3596	0	0.6043	0.2603	0.1354	0	0.8435	0.1156	0.0409	0	0.5504	0.4392	0.0104	0	0.7333	0.0679	0.1988	0	0.8702	0.0516	0.0782	0	0.7883	0.1002	0.1115	0	1	0
10790	55	0	0	1	0	0	0	0.8304	0.0787	0.0909	0	0.746	0.1365	0.1175	0	0.8758	0.0127	0.1115	0	0.751	0.1681	0.0809	0	0.5495	0.1323	0.3182	0	0.9923	0.0021	0.0056	0	0.8412	0.1019	0.0569	0	0.8099	0.0491	0.141	0	0.9765	0.0153	0.0082	0	0.9743	0.0143	0.0114	0	1	0
10791	45	0	0	1	0	0	0	0.7561	0.0166	0.2273	0	0.5258	0.0278	0.4464	0	0.7139	0.2216	0.0645	0	0.8806	0.0584	0.061	0	0.515	0.0957	0.3893	0	0.9502	0.0199	0.0299	0	0.9527	0.0206	0.0267	0	0.9838	0.0105	0.0057	0	0.9209	0.0209	0.0582	0	0.7771	0.118	0.1049	0	1	0
10792	59	1	1	0	1	0	1	0.0646	0.7639	0.1715	1	0.1706	0.5254	0.304	1	0.0268	0.6767	0.2965	1	0.1581	0.6179	0.224	1	0.1406	0.7531	0.1063	1	0.0037	0.6998	0.2965	1	0.0518	0.9447	0.0035	1	0.1288	0.8158	0.0554	1	0.2494	0.6735	0.0771	1	0.1638	0.8067	0.0295	1	0	1
10793	34	2	2	0	0	1	2	0.224	0.2103	0.5657	2	0.2031	0.187	0.6099	2	0.0219	0.0692	0.9089	2	0.2318	0.049	0.7192	2	0.0001	0.0037	0.9962	2	0.2506	0.1094	0.64	2	0.0476	0.2252	0.7272	2	0.1609	0.0269	0.8122	2	0.1204	0.2051	0.6745	2	0.0476	0.1364	0.816	2	0	0
10794	36	2	2	0	0	1	2	0.1599	0.0721	0.768	2	0.0136	0.0898	0.8966	2	0.0239	0.0067	0.9694	2	0.1798	0.1935	0.6267	2	0.0518	0.2981	0.6501	2	0.0625	0.4117	0.5258	2	0.2639	0.2141	0.522	2	0.0092	0.0312	0.9596	2	0.3785	0.0625	0.559	2	0.0811	0.1581	0.7608	2	0	0
10795	54	1	1	0	1	0	1	0.014	0.9006	0.0854	1	0.204	0.6357	0.1603	1	0.1326	0.8284	0.039	1	0.102	0.8729	0.0251	1	0.3858	0.578	0.0362	1	0.0162	0.9349	0.0489	1	0.0516	0.6602	0.2882	1	0.1344	0.5801	0.2855	1	0.3284	0.6102	0.0614	1	0.2485	0.5905	0.161	1	0	1
10796	47	0	0	1	0	0	0	0.983	0.0106	0.0064	0	0.5251	0.133	0.3419	0	0.786	0.0076	0.2064	0	0.5546	0.3882	0.0572	0	0.8294	0.1444	0.0262	0	0.8897	0.048	0.0623	0	0.5683	0.409	0.0227	0	0.9112	0.0654	0.0234	0	0.8439	0.1054	0.0507	0	0.971	0.0168	0.0122	0	1	0
10797	54	2	2	0	0	1	2	0.1208	0.136	0.7432	2	0.2619	0.001	0.7371	2	0.1061	0.0045	0.8894	2	0.0845	0	0.9155	2	0.0029	0.3541	0.643	2	0.1469	0.0025	0.8506	2	0.0141	0.1917	0.7942	2	0.2698	0.0946	0.6356	2	0.1718	0.1095	0.7187	2	0.1341	0.0397	0.8262	2	0	0
10798	71	2	2	0	0	1	2	0.0732	0.0134	0.9134	2	0.0125	0.4074	0.5801	2	0.2551	0.0949	0.65	2	0.2999	0.1499	0.5502	2	0.115	0.0711	0.8139	2	0.3751	0.0833	0.5416	2	0.0944	0.0391	0.8665	2	0.0134	0.161	0.8256	2	0.0242	0.0108	0.965	2	0.062	0.3003	0.6377	2	0	0
10799	63	0	0	1	0	0	0	0.8059	0.1135	0.0806	0	0.6159	0.035	0.3491	0	0.6667	0.0046	0.3287	0	0.9981	0.0017	0.0002	0	0.9055	0.049	0.0455	0	0.7448	0.0084	0.2468	0	0.686	0.2082	0.1058	0	0.8031	0.1742	0.0227	0	0.7372	0.0005	0.2623	0	0.8428	0.0534	0.1038	0	1	0
10800	43	2	2	0	0	1	2	0.2714	0.1204	0.6082	2	0.1314	0.0695	0.7991	2	0.1077	0.2444	0.6479	2	0.3108	0.1029	0.5863	2	0.0388	0.1876	0.7736	2	0.238	0.0743	0.6877	2	0.0063	0.0358	0.9579	2	0.1117	0.0908	0.7975	2	0.2473	0.1974	0.5553	2	0.3044	0.0896	0.606	2	0	0
10801	66	1	1	0	1	0	1	0.0956	0.8925	0.0119	1	0.0063	0.9036	0.0901	1	0.2404	0.5248	0.2348	1	0.0832	0.8645	0.0523	1	0.1104	0.8151	0.0745	1	0.0881	0.9058	0.0061	1	0.0222	0.6935	0.2843	1	0.1201	0.8654	0.0145	1	0.0212	0.968	0.0108	1	0.1551	0.6604	0.1845	1	0	1
10802	56	1	1	0	1	0	0	0.7736	0.11	0.1164	0	0.8756	0.109	0.0154	1	0.0371	0.9618	0.0011	0	0.9893	0.0092	0.0015	1	0.262	0.6443	0.0937	1	0.0972	0.8816	0.0212	1	0.0604	0.5968	0.3428	1	0.0623	0.7229	0.2148	1	0.1393	0.6448	0.2159	1	0.0344	0.9568	0.0088	0	1	0
10803	45	0	0	1	0	0	2	0.2379	0.1623	0.5998	1	0.0941	0.6249	0.281	1	0.0244	0.8215	0.1541	2	0.0324	0.0219	0.9457	1	0.0562	0.576	0.3678	0	0.9002	0.0435	0.0563	0	0.5091	0.4815	0.0094	0	0.9342	0.0032	0.0626	0	0.8225	0.074	0.1035	0	0.782	0.1212	0.0968	1	0	1
10804	46	2	2	0	0	1	2	0.0052	0.3589	0.6359	2	0.3256	0.1564	0.518	2	0.2923	0.0168	0.6909	2	0.23	0.1184	0.6516	2	0.0969	0.0693	0.8338	2	0.0213	0.0351	0.9436	2	0.3006	0.0088	0.6906	2	0.0053	0.1934	0.8013	2	0.0058	0.1075	0.8867	2	0.0145	0.0169	0.9686	2	0	0
10805	65	2	2	0	0	1	0	0.7186	0.1188	0.1626	2	0.1139	0.3663	0.5198	0	0.8259	0.1308	0.0433	0	0.8573	0.0897	0.053	0	0.8616	0.0191	0.1193	2	0.0627	0.1285	0.8088	2	0.0566	0.0595	0.8839	2	0.0083	0.0412	0.9505	2	0.3063	0.0557	0.638	2	0.0729	0.0314	0.8957	0	1	0
10806	54	1	1	0	1	0	1	0.1969	0.7905	0.0126	1	0.2144	0.6019	0.1837	1	0.1738	0.6549	0.1713	1	0.1065	0.8031	0.0904	1	0.0614	0.6225	0.3161	1	0.2425	0.5274	0.2301	1	0.0958	0.8232	0.081	1	0.1536	0.698	0.1484	1	0.0435	0.8635	0.093	1	0.0126	0.8235	0.1639	1	0	1
10807	58	0	0	1	0	0	1	0.0037	0.9911	0.0052	1	0.1002	0.8086	0.0912	0	0.9939	0.0044	0.0017	1	0.1409	0.7764	0.0827	0	0.9538	0.0355	0.0107	0	0.5866	0.2511	0.1623	0	0.67	0.1705	0.1595	0	0.5504	0.219	0.2306	0	0.6476	0.0527	0.2997	0	0.8963	0.0906	0.0131	1	0	1
10808	54	2	2	0	0	1	0	0.6959	0.0113	0.2928	2	0.0933	0.3657	0.541	2	0.0065	0.0016	0.9919	2	0.1649	0.0896	0.7455	2	0.0949	0.0527	0.8524	2	0.0271	0.0088	0.9641	2	0.1294	0.3404	0.5302	2	0.087	0.0984	0.8146	2	0.1057	0.0546	0.8397	2	0.0043	0.0445	0.9512	2	0	0
10809	56	1	1	0	1	0	1	0.0366	0.8332	0.1302	1	0.3623	0.6261	0.0116	1	0.1971	0.5667	0.2362	1	0.0165	0.7233	0.2602	1	0.0156	0.9751	0.0093	1	0.0579	0.5705	0.3716	1	0.351	0.5196	0.1294	1	0.1018	0.8908	0.0074	1	0.2387	0.6	0.1613	1	0.2525	0.5517	0.1958	1	0	1
10810	42	2	2	0	0	1	0	0.7927	0.1092	0.0981	2	0.1705	0.2169	0.6126	2	0.0068	0.0995	0.8937	0	0.7356	0.1927	0.0717	2	0.0984	0.0135	0.8881	2	0.3301	0.0355	0.6344	2	0.3306	0.109	0.5604	2	0.188	0.0531	0.7589	2	0.036	0.0668	0.8972	2	0.3002	0.1417	0.5581	0	1	0
10811	51	0	0	1	0	0	0	0.7602	0.0724	0.1674	0	0.9881	0.0067	0.0052	0	0.6054	0.0308	0.3638	0	0.9978	0.0012	0.001	0	0.7694	0.2297	0.0009	0	0.8532	0.0576	0.0892	0	0.9782	0.0131	0.0087	0	0.6348	0.1778	0.1874	0	0.8666	0.0326	0.1008	0	0.8214	0.0587	0.1199	0	1	0
10812	54	2	2	0	0	1	2	0.0634	0.1817	0.7549	2	0.1121	0.1521	0.7358	2	0.0881	0.2651	0.6468	2	0.1005	0.0215	0.878	2	0.2019	0.2372	0.5609	2	0.3078	0.1614	0.5308	2	0.2496	0.2334	0.517	2	0.0151	0.0026	0.9823	2	0.1756	0.0389	0.7855	2	0.0071	0.0419	0.951	2	0	0
10813	63	2	2	0	0	1	2	0.0572	0.1968	0.746	2	0.3876	0.0999	0.5125	2	0.1474	0.1379	0.7147	2	0.0305	0.0719	0.8976	2	0.0389	0.0517	0.9094	2	0.0119	0.0492	0.9389	2	0.1061	0.1859	0.708	2	0.0803	0.0012	0.9185	2	0.018	0.0073	0.9747	2	0.1227	0.3174	0.5599	2	0	0
10814	56	1	1	0	1	0	2	0.127	0.3294	0.5436	2	0.2216	0.2121	0.5663	2	0.0448	0.022	0.9332	2	0.0298	0.0583	0.9119	2	0.2585	0.0531	0.6884	2	0.1112	0.0421	0.8467	2	0.2808	0.1276	0.5916	2	0.0606	0.1326	0.8068	2	0.0198	0.0327	0.9475	2	0.0091	0.1223	0.8686	2	0	0
10815	49	0	0	1	0	0	0	0.5333	0.3161	0.1506	0	0.718	0.2342	0.0478	0	0.8	0.0695	0.1305	1	0.3373	0.5123	0.1504	0	0.6514	0.2749	0.0737	0	0.8243	0.0116	0.1641	0	0.9891	0.0005	0.0104	0	0.5562	0.1684	0.2754	0	0.6517	0.1934	0.1549	0	0.6423	0.288	0.0697	1	0	1
10816	40	2	2	0	0	1	2	0.0004	0.0048	0.9948	2	0.0509	0.0256	0.9235	2	0.3551	0.0198	0.6251	2	0.0318	0.003	0.9652	2	0.4685	0.0075	0.524	2	0.0595	0.3449	0.5956	2	0.2543	0.1966	0.5491	2	0.1897	0.1795	0.6308	2	0.1135	0.0508	0.8357	2	0.0488	0.1804	0.7708	2	0	0
10817	50	1	1	0	1	0	1	0.0254	0.7999	0.1747	1	0.1958	0.7368	0.0674	1	0.0032	0.7753	0.2215	1	0.0042	0.6527	0.3431	1	0.2068	0.7861	0.0071	1	0.0428	0.9075	0.0497	1	0.1164	0.5011	0.3825	1	0.1266	0.7221	0.1513	1	0.0349	0.9129	0.0522	1	0.2688	0.624	0.1072	1	0	1
10818	62	1	1	0	1	0	2	0.1012	0.0733	0.8255	2	0.3463	0.0069	0.6468	2	0.1059	0.2461	0.648	2	0.0352	0.0336	0.9312	2	0.1082	0.0868	0.805	0	0.6312	0.2369	0.1319	0	0.8205	0.1306	0.0489	0	0.6949	0.2323	0.0728	0	0.7163	0.1247	0.159	0	0.9247	0.0566	0.0187	2	0	0
10819	52	1	1	0	1	0	1	0.0056	0.9855	0.0089	1	0.3068	0.5465	0.1467	1	0.4002	0.5283	0.0715	1	0.2995	0.6011	0.0994	1	0.1487	0.5462	0.3051	1	0.2995	0.606	0.0945	1	0.1347	0.8364	0.0289	1	0.0456	0.9083	0.0461	1	0.0029	0.9338	0.0633	1	0.0839	0.6839	0.2322	1	0	1
10820	50	0	0	1	0	0	2	0.2008	0.0394	0.7598	2	0.0457	0.1725	0.7818	2	0.315	0.0513	0.6337	2	0.0985	0.012	0.8895	2	0.0053	0.0128	0.9819	1	0.0099	0.5335	0.4566	0	0.5203	0.1563	0.3234	1	0.094	0.5783	0.3277	1	0.0895	0.7456	0.1649	1	0.053	0.6083	0.3387	2	0	0
10821	63	1	1	0	1	0	1	0.0013	0.8306	0.1681	1	0.3329	0.642	0.0251	1	0.0095	0.982	0.0085	1	0.1009	0.6551	0.244	1	0.1755	0.5185	0.306	1	0.2062	0.5163	0.2775	1	0.0246	0.9286	0.0468	1	0.0574	0.8597	0.0829	1	0.1755	0.6911	0.1334	1	0.2034	0.6894	0.1072	1	0	1
10822	63	2	2	0	0	1	2	0.0006	0.1888	0.8106	2	0.1904	0.2357	0.5739	2	0.004	0.148	0.848	2	0.0091	0.1704	0.8205	2	0.3214	0.1156	0.563	2	0.1116	0.0336	0.8548	2	0.3444	0.0357	0.6199	2	0.2971	0.1285	0.5744	2	0.0967	0.275	0.6283	2	0.2551	0.0133	0.7316	2	0	0
10823	74	0	0	1	0	0	0	0.992	0.0033	0.0047	0	0.5908	0.2851	0.1241	0	0.7403	0.2295	0.0302	0	0.6757	0.0133	0.311	0	0.6594	0.2296	0.111	0	0.6357	0.0711	0.2932	0	0.8403	0.0611	0.0986	0	0.5946	0.3853	0.0201	0	0.9125	0.0204	0.0671	0	0.9201	0.073	0.0069	0	1	0
10824	52	0	0	1	0	0	0	0.5539	0.122	0.3241	0	0.8701	0.082	0.0479	0	0.8212	0.0932	0.0856	0	0.8033	0.1412	0.0555	0	0.8404	0.0836	0.076	0	0.7803	0.152	0.0677	0	0.5588	0.0235	0.4177	0	0.6651	0.1682	0.1667	0	0.8979	0.0398	0.0623	0	0.9794	0.0198	0.0008	0	1	0
10825	42	0	0	1	0	0	0	0.7034	0.0976	0.199	0	0.8273	0.0545	0.1182	0	0.7562	0.1061	0.1377	0	0.5938	0.3719	0.0343	0	0.8268	0.0076	0.1656	0	0.8303	0.048	0.1217	0	0.9208	0.0548	0.0244	0	0.7549	0.2124	0.0327	0	0.6731	0.2762	0.0507	0	0.696	0.1704	0.1336	1	0	1
10826	53	0	0	1	0	0	0	0.6227	0.1038	0.2735	0	0.7683	0.0752	0.1565	0	0.682	0.0887	0.2293	0	0.8844	0.0091	0.1065	0	0.575	0.2325	0.1925	0	0.6454	0.1966	0.158	0	0.5979	0.1291	0.273	0	0.6432	0.154	0.2028	0	0.5578	0.3835	0.0587	0	0.662	0.2726	0.0654	0	1	0
10827	42	1	1	0	1	0	1	0.1174	0.7855	0.0971	1	0.0353	0.8649	0.0998	1	0.0319	0.9429	0.0252	1	0.3523	0.5771	0.0706	1	0.1109	0.8428	0.0463	1	0.3223	0.6014	0.0763	1	0.1538	0.7456	0.1006	1	0.4329	0.5577	0.0094	1	0.0253	0.8748	0.0999	1	0.0236	0.6138	0.3626	1	0	1
10828	47	2	2	0	0	1	0	0.9956	0.0004	0.004	2	0.2469	0.052	0.7011	2	0.0848	0.1325	0.7827	2	0.0021	0.0126	0.9853	2	0.1682	0.2855	0.5463	2	0.0742	0.1514	0.7744	2	0.0713	0.0655	0.8632	2	0.0941	0.0886	0.8173	2	0.1	0.1766	0.7234	2	0.0871	0.0062	0.9067	2	0	0
10829	63	0	0	1	0	0	0	0.7893	0.1338	0.0769	0	0.9883	0.0114	0.0003	0	0.6949	0.2369	0.0682	0	0.9755	0.009	0.0155	0	0.8876	0.0197	0.0927	0	0.996	0.0031	0.0009	0	0.8354	0.0285	0.1361	0	0.8977	0.0418	0.0605	0	0.9784	0.0086	0.013	0	0.7129	0.2078	0.0793	0	1	0
10830	36	2	2	0	0	1	2	0.1643	0.0689	0.7668	2	0.3852	0.0293	0.5855	2	0.2253	0.1654	0.6093	2	0.2945	0.0671	0.6384	2	0.0086	0.0006	0.9908	2	0.2012	0.1534	0.6454	2	0.2001	0.2314	0.5685	2	0.0329	0.2138	0.7533	2	0.1239	0.1528	0.7233	2	0.0074	0.0195	0.9731	2	0	0
10831	44	1	1	0	1	0	1	0.118	0.5824	0.2996	1	0.0813	0.7577	0.161	1	0.0099	0.9135	0.0766	1	0.0928	0.7588	0.1484	1	0.1653	0.5393	0.2954	1	0.4398	0.5014	0.0588	1	0.0127	0.9812	0.0061	1	0.0553	0.9256	0.0191	1	0.354	0.5857	0.0603	1	0.0148	0.9809	0.0043	1	0	1
10832	52	2	2	0	0	1	2	0.3571	0.1166	0.5263	2	0.2937	0.1843	0.522	2	0.0075	0.1061	0.8864	2	0.0086	0.0086	0.9828	2	0.1774	0.0135	0.8091	2	0.0274	0.4253	0.5473	2	0.2293	0.0314	0.7393	2	0.0348	0.1702	0.795	2	0.3282	0.0605	0.6113	2	0.0687	0.0409	0.8904	2	0	0
10833	50	2	2	0	0	1	2	0.1437	0.0825	0.7738	2	0.1864	0.2811	0.5325	2	0.0307	0.0236	0.9457	2	0.1339	0.3341	0.532	2	0.0381	0.2338	0.7281	2	0.0946	0.2312	0.6742	2	0.155	0.2344	0.6106	2	0.0135	0.1862	0.8003	2	0.0521	0.0349	0.913	2	0.0043	0.0091	0.9866	2	0	0
10834	55	1	1	0	1	0	2	0.0949	0.0104	0.8947	2	0.0085	0.0242	0.9673	0	0.8106	0.0518	0.1376	2	0.0225	0.0534	0.9241	0	0.5881	0.0555	0.3564	0	0.6617	0.018	0.3203	1	0.3231	0.5886	0.0883	0	0.8554	0.1298	0.0148	0	0.8845	0.0623	0.0532	0	0.7323	0.2311	0.0366	2	0	0
10835	28	2	2	0	0	1	2	0.0286	0.0763	0.8951	2	0.0638	0.1091	0.8271	2	0.0246	0.0115	0.9639	2	0.1836	0.0576	0.7588	2	0.078	0.0472	0.8748	2	0.2024	0.1478	0.6498	2	0.0059	0.003	0.9911	2	0.1047	0.1967	0.6986	2	0.2062	0.1479	0.6459	2	0.0596	0.1189	0.8215	2	0	0
10836	56	2	2	0	0	1	2	0.1184	0.3813	0.5003	2	0.0116	0.379	0.6094	2	0.1077	0.2959	0.5964	2	0.0194	0.0416	0.939	2	0.1401	0.3402	0.5197	2	0.0984	0.0798	0.8218	2	0.0034	0.1181	0.8785	2	0.0057	0.0479	0.9464	2	0.0082	0.0179	0.9739	2	0.0306	0.0565	0.9129	2	0	0
10837	59	0	0	1	0	0	0	0.9041	0.0523	0.0436	0	0.5473	0.2186	0.2341	0	0.6291	0.3579	0.013	1	0.1352	0.8361	0.0287	0	0.7857	0.1774	0.0369	0	0.8557	0.0561	0.0882	0	0.912	0.0288	0.0592	0	0.6662	0.0408	0.293	0	0.7917	0.1281	0.0802	0	0.8031	0.1077	0.0892	1	0	1
10838	55	1	1	0	1	0	1	0.0069	0.9607	0.0324	1	0.0641	0.9213	0.0146	1	0.0361	0.7957	0.1682	1	0.3234	0.513	0.1636	1	0.0411	0.8683	0.0906	1	0.0784	0.767	0.1546	1	0.195	0.6721	0.1329	1	0.2377	0.7597	0.0026	1	0.0135	0.8825	0.104	1	0.0958	0.8755	0.0287	1	0	1
10839	57	1	1	0	1	0	1	0.1231	0.6481	0.2288	1	0.1242	0.8177	0.0581	1	0.0094	0.9117	0.0789	1	0.0291	0.5311	0.4398	1	0.0068	0.9897	0.0035	1	0.0297	0.9626	0.0077	1	0.112	0.7454	0.1426	1	0.0469	0.8755	0.0776	1	0.0796	0.7042	0.2162	1	0.0681	0.691	0.2409	1	0	1
10840	48	2	2	0	0	1	2	0.0272	0.1899	0.7829	2	0.045	0.0488	0.9062	2	0.0543	0.0352	0.9105	2	0.008	0.374	0.618	2	0.0214	0.0113	0.9673	2	0.1263	0.0367	0.837	2	0.2063	0.2683	0.5254	2	0.0075	0.0413	0.9512	2	0.2866	0.0219	0.6915	2	0.3324	0.0109	0.6567	2	0	0
10841	41	2	2	0	0	1	2	0.0209	0.0162	0.9629	2	0.0038	0.0079	0.9883	2	0.069	0.1598	0.7712	2	0.4418	0.0323	0.5259	2	0.3407	0.1228	0.5365	2	0.2765	0.0281	0.6954	2	0.1297	0.1454	0.7249	2	0.0899	0.1106	0.7995	2	0.0135	0.0037	0.9828	2	0.1951	0.1038	0.7011	2	0	0
10842	59	1	1	0	1	0	0	0.768	0.0681	0.1639	1	0.0417	0.8579	0.1004	1	0.1845	0.6041	0.2114	0	0.6258	0.2929	0.0813	1	0.126	0.8731	0.0009	1	0.1036	0.8033	0.0931	1	0.1942	0.6847	0.1211	1	0.2635	0.6088	0.1277	1	0.1406	0.8053	0.0541	1	0.2116	0.6884	0.1	0	1	0
10843	37	0	0	1	0	0	1	0.0668	0.7665	0.1667	1	0.05	0.9198	0.0302	1	0.2158	0.5132	0.271	1	0.0316	0.7179	0.2505	0	0.824	0.0503	0.1257	0	0.9282	0.0133	0.0585	0	0.8318	0.1275	0.0407	0	0.5641	0.0636	0.3723	0	0.933	0.0392	0.0278	0	0.6435	0.3509	0.0056	1	0	1
10844	44	0	0	1	0	0	0	0.7923	0.0333	0.1744	0	0.679	0.2277	0.0933	0	0.6469	0.2499	0.1032	0	0.6484	0.0056	0.346	0	0.5837	0.2423	0.174	0	0.8119	0.0146	0.1735	0	0.6585	0.013	0.3285	0	0.8472	0.0911	0.0617	0	0.8175	0.1666	0.0159	0	0.8779	0.0777	0.0444	0	1	0
10845	39	0	0	1	0	0	0	0.9908	0.003	0.0062	0	0.5345	0.1636	0.3019	0	0.7889	0.091	0.1201	0	0.5189	0.4629	0.0182	0	0.9529	0.0326	0.0145	0	0.7636	0.0683	0.1681	0	0.9424	0.0188	0.0388	0	0.881	0.0574	0.0616	0	0.9212	0.0579	0.0209	0	0.6498	0.0966	0.2536	0	1	0
10846	54	1	1	0	1	0	1	0.2154	0.6565	0.1281	1	0.002	0.9813	0.0167	1	0.2211	0.6538	0.1251	1	0.174	0.7745	0.0515	1	0.0058	0.9326	0.0616	1	0.0986	0.7374	0.164	1	0.0554	0.614	0.3306	1	0.1921	0.7886	0.0193	1	0.1058	0.8677	0.0265	1	0.115	0.8123	0.0727	1	0	1
10847	61	2	2	0	0	1	0	0.6885	0.1114	0.2001	0	0.8177	0.1415	0.0408	0	0.9035	0.0355	0.061	0	0.8457	0.0758	0.0785	0	0.7768	0.1624	0.0608	2	0.1207	0.188	0.6913	2	0.014	0.0056	0.9804	2	0.0826	0.0341	0.8833	2	0.1087	0.3126	0.5787	2	0.3241	0.1194	0.5565	0	1	0
10848	63	0	0	1	0	0	0	0.8537	0.0346	0.1117	0	0.7783	0.0211	0.2006	0	0.6116	0.3285	0.0599	0	0.8418	0.0422	0.116	0	0.9104	0.0096	0.08	0	0.6778	0.3007	0.0215	0	0.7218	0.2369	0.0413	0	0.7861	0.1658	0.0481	0	0.552	0.1773	0.2707	0	0.7839	0.1423	0.0738	0	1	0
10849	49	2	2	0	0	1	0	0.7333	0.1128	0.1539	2	0.4761	0.002	0.5219	2	0.0427	0.0405	0.9168	0	0.8149	0.0208	0.1643	2	0.1861	0.193	0.6209	2	0.0119	0.1237	0.8644	2	0.0706	0.0465	0.8829	2	0.0958	0.158	0.7462	2	0.005	0.012	0.983	2	0.0188	0.0671	0.9141	0	1	0
10850	28	1	1	0	1	0	2	0.163	0.1264	0.7106	2	0.441	0.0064	0.5526	2	0.0409	0.3393	0.6198	2	0.0854	0.0226	0.892	2	0.1246	0.0966	0.7788	0	0.9559	0.0418	0.0023	0	0.5626	0.1382	0.2992	0	0.7447	0.2346	0.0207	0	0.5823	0.2044	0.2133	0	0.9457	0.0356	0.0187	2	0	0
10851	60	2	2	0	0	1	2	0.0185	0.1609	0.8206	2	0.0808	0.1797	0.7395	2	0.0512	0.2023	0.7465	2	0.0182	0.2306	0.7512	2	0.0949	0.1385	0.7666	2	0.0407	0.0944	0.8649	2	0.1014	0.0435	0.8551	2	0.0429	0.2581	0.699	2	0.0447	0.0263	0.929	2	0.0683	0.3673	0.5644	2	0	0
10852	72	1	1	0	1	0	1	0.0132	0.6804	0.3064	1	0.0375	0.7478	0.2147	1	0.0619	0.884	0.0541	1	0.0486	0.6307	0.3207	1	0.2887	0.6674	0.0439	1	0.1339	0.6861	0.18	1	0.0004	0.8486	0.151	1	0.3349	0.664	0.0011	1	0.0163	0.9079	0.0758	1	0.0053	0.8187	0.176	1	0	1
10853	48	2	2	0	0	1	2	0.0357	0.3311	0.6332	2	0.0587	0.071	0.8703	2	0.0028	0.0361	0.9611	2	0.0283	0.0353	0.9364	2	0.0489	0.0923	0.8588	2	0.086	0.0092	0.9048	2	0.0386	0.1551	0.8063	2	0.228	0.0272	0.7448	2	0.1209	0.1161	0.763	2	0.033	0.2151	0.7519	2	0	0
10854	60	0	0	1	0	0	2	0.0088	0	0.9912	2	0.2447	0.1786	0.5767	2	0.2177	0.1185	0.6638	2	0.1851	0.1223	0.6926	2	0.3078	0.0226	0.6696	2	0.0255	0.0853	0.8892	2	0.0542	0.2658	0.68	2	0.001	0.0832	0.9158	2	0.0654	0.1533	0.7813	2	0.2369	0.104	0.6591	2	0	0
10855	32	1	1	0	1	0	1	0.0793	0.8929	0.0278	1	0.1479	0.5552	0.2969	1	0.0519	0.8307	0.1174	1	0.028	0.9559	0.0161	1	0.003	0.7188	0.2782	1	0.007	0.9003	0.0927	1	0.293	0.6874	0.0196	1	0.1495	0.7898	0.0607	1	0.2597	0.7052	0.0351	1	0.0976	0.6272	0.2752	1	0	1
10856	70	0	0	1	0	0	0	0.6589	0.0448	0.2963	0	0.5909	0.2127	0.1964	0	0.7043	0.2679	0.0278	0	0.6093	0.2694	0.1213	0	0.9646	0.0088	0.0266	0	0.8572	0.0815	0.0613	0	0.9459	0.0529	0.0012	0	0.5904	0.1449	0.2647	0	0.9449	0.0002	0.0549	0	0.9571	0.0367	0.0062	1	0	1
10857	68	2	2	0	0	1	2	0.0124	0.202	0.7856	2	0.0241	0.1353	0.8406	2	0.0999	0.118	0.7821	2	0.1893	0.1369	0.6738	2	0.1577	0.0258	0.8165	2	0.1834	0.0062	0.8104	2	0.1562	0.0314	0.8124	2	0.2622	0.1404	0.5974	2	0.1648	0.1213	0.7139	2	0.1946	0.0452	0.7602	2	0	0
10858	51	2	2	0	0	1	0	0.6764	0.2751	0.0485	2	0.2132	0.2801	0.5067	2	0.1015	0.1565	0.742	2	0.0023	0.004	0.9937	2	0.1079	0.1842	0.7079	2	0.0027	0.0687	0.9286	2	0.1293	0.2528	0.6179	2	0.1797	0.2121	0.6082	2	0.2952	0.1266	0.5782	2	0.2097	0.2297	0.5606	0	1	0
10859	48	2	2	0	0	1	2	0.1025	0.0799	0.8176	2	0.2101	0.2829	0.507	2	0.154	0.1909	0.6551	2	0.0982	0.3785	0.5233	2	0.0111	0.0146	0.9743	2	0.0185	0.0587	0.9228	2	0.0364	0.391	0.5726	2	0.0178	0.4304	0.5518	2	0.243	0.062	0.695	2	0.0344	0.1393	0.8263	2	0	0
10860	82	2	2	0	0	1	0	0.6319	0.0521	0.316	2	0.0633	0.1653	0.7714	2	0.164	0.0703	0.7657	2	0.1608	0.3009	0.5383	2	0.105	0.3348	0.5602	2	0.0692	0.0771	0.8537	2	0.1063	0.0094	0.8843	2	0.0657	0.0893	0.845	2	0.0468	0.0147	0.9385	2	0.1084	0.1551	0.7365	0	1	0
10861	63	0	0	1	0	0	1	0.3181	0.6403	0.0416	1	0.1827	0.776	0.0413	0	0.6994	0.1346	0.166	1	0.2096	0.5005	0.2899	0	0.7722	0.1962	0.0316	0	0.9303	0.0604	0.0093	0	0.9351	0.036	0.0289	0	0.7691	0.0407	0.1902	0	0.7702	0.1569	0.0729	0	0.7502	0.2345	0.0153	1	0	1
10862	69	1	1	0	1	0	1	0.2881	0.6326	0.0793	1	0.065	0.6118	0.3232	1	0.2348	0.6645	0.1007	1	0.2081	0.6443	0.1476	1	0.4455	0.5476	0.0069	1	0.0768	0.5432	0.38	1	0.23	0.6506	0.1194	1	0.1909	0.6867	0.1224	1	0.048	0.6893	0.2627	1	0.1572	0.6492	0.1936	1	0	1
10863	45	0	0	1	0	0	0	0.596	0.0925	0.3115	0	0.5475	0.0245	0.428	0	0.6598	0.033	0.3072	0	0.5109	0.1483	0.3408	0	0.6695	0.147	0.1835	0	0.8232	0.0975	0.0793	0	0.8039	0.1918	0.0043	0	0.7773	0.0673	0.1554	0	0.5748	0.065	0.3602	0	0.7021	0.2066	0.0913	0	1	0
10864	64	1	1	0	1	0	1	0.2601	0.6383	0.1016	1	0.0591	0.5522	0.3887	1	0.0463	0.9443	0.0094	1	0.0268	0.9482	0.025	1	0.0678	0.7367	0.1955	1	0.0679	0.8239	0.1082	1	0.3858	0.5552	0.059	1	0.098	0.8803	0.0217	1	0.1655	0.6276	0.2069	1	0.2938	0.5685	0.1377	1	0	1
10865	63	1	1	0	1	0	1	0.0245	0.5003	0.4752	1	0.0013	0.9957	0.003	1	0.2145	0.5948	0.1907	1	0.0159	0.8343	0.1498	1	0.0236	0.6525	0.3239	1	0.0906	0.6147	0.2947	1	0.0035	0.9154	0.0811	1	0.1159	0.8294	0.0547	1	0.2514	0.6491	0.0995	1	0.0066	0.6403	0.3531	1	0	1
10866	66	2	2	0	0	1	2	0.0393	0.0088	0.9519	2	0.0182	0.1463	0.8355	2	0.1097	0.248	0.6423	2	0.0813	0.1625	0.7562	2	0.0376	0.3563	0.6061	2	0.0211	0.0149	0.964	2	0.0671	0.3069	0.626	2	0.1474	0.0079	0.8447	2	0.1725	0.0681	0.7594	2	0.099	0.0507	0.8503	2	0	0
10867	69	1	1	0	1	0	1	0.228	0.5004	0.2716	1	0.1038	0.7018	0.1944	1	0.1052	0.8405	0.0543	1	0.2384	0.6859	0.0757	1	0.1663	0.7789	0.0548	1	0.2393	0.5841	0.1766	1	0.0188	0.9699	0.0113	1	0.018	0.9767	0.0053	1	0.0028	0.9885	0.0087	1	0.2645	0.7234	0.0121	1	0	1
10868	75	0	0	1	0	0	0	0.5308	0.3959	0.0733	0	0.6093	0.321	0.0697	0	0.7496	0.0662	0.1842	0	0.9468	0.0532	0	0	0.7159	0.2398	0.0443	0	0.7047	0.1946	0.1007	0	0.5284	0.3091	0.1625	0	0.6678	0.0672	0.265	0	0.5908	0.0118	0.3974	0	0.6104	0.3374	0.0522	1	0	1
10869	48	2	2	0	0	1	2	0.2226	0.1417	0.6357	2	0.1183	0.0346	0.8471	2	0.0315	0.0292	0.9393	2	0.0211	0.2423	0.7366	2	0.0763	0.0739	0.8498	2	0.0483	0.0811	0.8706	2	0.157	0.0791	0.7639	2	0.0284	0.0351	0.9365	2	0.0901	0.1567	0.7532	2	0.0368	0.1826	0.7806	2	0	0
10870	89	1	1	0	1	0	1	0.1013	0.816	0.0827	1	0.0043	0.8941	0.1016	1	0.2646	0.6354	0.1	1	0.2529	0.7427	0.0044	1	0.2718	0.666	0.0622	1	0.4462	0.511	0.0428	1	0.2551	0.6143	0.1306	1	0.1284	0.6592	0.2124	1	0.1652	0.6906	0.1442	1	0.1212	0.6308	0.248	1	0	1
10871	34	1	1	0	1	0	1	0.3982	0.5357	0.0661	1	0.2216	0.697	0.0814	1	0.3654	0.6052	0.0294	1	0.0235	0.9264	0.0501	1	0.27	0.6715	0.0585	1	0.0862	0.5946	0.3192	1	0.0278	0.7491	0.2231	1	0.1756	0.5909	0.2335	1	0.0429	0.6843	0.2728	1	0.0645	0.7182	0.2173	1	0	1
10872	47	0	0	1	0	0	0	0.6094	0.0284	0.3622	0	0.8357	0.1467	0.0176	0	0.6896	0.0814	0.229	0	0.7738	0.0741	0.1521	0	0.7739	0.0576	0.1685	0	0.5757	0.378	0.0463	0	0.989	0.0004	0.0106	0	0.9561	0.0162	0.0277	0	0.5584	0.2149	0.2267	0	0.6276	0.2495	0.1229	0	1	0
10873	62	2	2	0	0	1	2	0.0394	0.0078	0.9528	2	0.1949	0.1976	0.6075	2	0.2979	0.1051	0.597	2	0.0091	0.4006	0.5903	2	0.1833	0.1125	0.7042	2	0.0065	0.2138	0.7797	2	0.0411	0.4036	0.5553	2	0.2694	0.1195	0.6111	2	0.1239	0.0458	0.8303	2	0.0624	0.0063	0.9313	2	0	0
10874	60	0	0	1	0	0	0	0.9187	0.0214	0.0599	0	0.6567	0.1881	0.1552	0	0.9855	0.0083	0.0062	0	0.6827	0.2219	0.0954	0	0.9473	0.0325	0.0202	0	0.7383	0.0569	0.2048	0	0.7042	0.1383	0.1575	0	0.9567	0.0237	0.0196	0	0.869	0.0075	0.1235	0	0.785	0.0109	0.2041	0	1	0
10875	56	2	2	0	0	1	1	0.0036	0.984	0.0124	0	0.6419	0.1742	0.1839	0	0.6766	0.2851	0.0383	0	0.6432	0.1979	0.1589	0	0.6275	0.0219	0.3506	0	0.6784	0.2585	0.0631	2	0.0017	0.0624	0.9359	0	0.8624	0.0812	0.0564	2	0.2055	0.0476	0.7469	2	0.0335	0.0064	0.9601	1	0	1
10876	47	2	2	0	0	1	2	0.3613	0.1053	0.5334	2	0.0198	0.3189	0.6613	2	0.1606	0.0228	0.8166	2	0.0059	0.3237	0.6704	2	0.2594	0.166	0.5746	2	0.0177	0.1375	0.8448	2	0.0031	0.0335	0.9634	2	0.1475	0.2811	0.5714	2	0.0831	0.1571	0.7598	2	0.1458	0.1118	0.7424	2	0	0
10877	79	2	2	0	0	1	2	0.1043	0.0096	0.8861	2	0.1361	0.0163	0.8476	2	0.2178	0.2436	0.5386	2	0.2054	0.0975	0.6971	2	0.2293	0.2316	0.5391	2	0.0195	0.3904	0.5901	2	0.0936	0.003	0.9034	2	0.0554	0.1058	0.8388	2	0.0308	0.0688	0.9004	2	0.0566	0.2948	0.6486	2	0	0
10878	35	2	2	0	0	1	2	0.0137	0.4496	0.5367	2	0.1271	0.301	0.5719	2	0.0057	0.0191	0.9752	2	0.0377	0.0247	0.9376	2	0.3478	0.1096	0.5426	2	0.3963	0.0442	0.5595	2	0.0156	0.0598	0.9246	2	0.2435	0.0355	0.721	2	0.0387	0.0127	0.9486	2	0.0011	0.0305	0.9684	2	0	0
10879	45	0	0	1	0	0	0	0.6006	0.2238	0.1756	0	0.5675	0.1807	0.2518	0	0.7265	0.1428	0.1307	0	0.799	0.0256	0.1754	0	0.577	0.0335	0.3895	0	0.9715	0.0142	0.0143	0	0.5769	0.3727	0.0504	0	0.8019	0.1883	0.0098	0	0.5945	0.3372	0.0683	0	0.9589	0.0147	0.0264	1	0	1
10880	50	1	1	0	1	0	1	0.0006	0.9888	0.0106	1	0.0573	0.7201	0.2226	1	0.102	0.7691	0.1289	1	0.2128	0.5472	0.24	1	0.1313	0.847	0.0217	1	0.249	0.7346	0.0164	1	0.1268	0.5228	0.3504	1	0.0023	0.7184	0.2793	1	0.0326	0.7886	0.1788	1	0.1048	0.8865	0.0087	1	0	1
10881	34	1	1	0	1	0	2	0.062	0.0969	0.8411	0	0.7006	0.2062	0.0932	0	0.6801	0.112	0.2079	0	0.641	0.3046	0.0544	0	0.9969	0.0021	0.001	1	0.0198	0.9726	0.0076	1	0.0282	0.579	0.3928	1	0.0236	0.9274	0.049	1	0.0052	0.9837	0.0111	1	0.0266	0.8471	0.1263	0	1	0
10882	57	2	2	0	0	1	0	0.8673	0.1057	0.027	2	0.0082	0.0567	0.9351	2	0.0012	0.0024	0.9964	0	0.9085	0.0706	0.0209	2	0.2084	0.0884	0.7032	2	0.1092	0.0507	0.8401	2	0.1377	0.2123	0.65	2	0.0551	0.3762	0.5687	2	0.0218	0.0021	0.9761	2	0.0459	0.0861	0.868	0	1	0
10883	44	1	1	0	1	0	1	0.0132	0.9224	0.0644	1	0.0326	0.8435	0.1239	1	0.0025	0.9974	0.0001	1	0.0431	0.664	0.2929	1	0.2422	0.7168	0.041	1	0.0047	0.9949	0.0004	1	0.0012	0.8295	0.1693	1	0.3794	0.618	0.0026	1	0.0013	0.8682	0.1305	1	0.1003	0.8913	0.0084	1	0	1
10884	41	1	1	0	1	0	0	0.9007	0.0941	0.0052	0	0.7037	0.2781	0.0182	1	0.1731	0.6115	0.2154	0	0.6866	0.2251	0.0883	1	0.0382	0.5909	0.3709	1	0.0526	0.8999	0.0475	1	0.0074	0.7484	0.2442	1	0.0033	0.9821	0.0146	1	0.0229	0.9572	0.0199	1	0.1985	0.7092	0.0923	0	1	0
10885	64	1	1	0	1	0	1	0.0478	0.825	0.1272	1	0.0824	0.8127	0.1049	1	0.0856	0.6699	0.2445	1	0.0968	0.5074	0.3958	1	0.3549	0.5805	0.0646	1	0.0046	0.9595	0.0359	1	0.3378	0.5386	0.1236	1	0.1042	0.7647	0.1311	1	0.0294	0.8406	0.13	1	0.1178	0.7618	0.1204	1	0	1
10886	42	0	0	1	0	0	0	0.8133	0.1749	0.0118	0	0.9424	0.0471	0.0105	0	0.5179	0.3948	0.0873	0	0.9027	0.0242	0.0731	0	0.7463	0.2494	0.0043	0	0.5105	0.0534	0.4361	0	0.5456	0.0805	0.3739	0	0.9145	0.0066	0.0789	0	0.7018	0.0378	0.2604	0	0.9638	0.024	0.0122	0	1	0
10887	51	0	0	1	0	0	0	0.6333	0.0518	0.3149	0	0.6239	0.1703	0.2058	0	0.8823	0.1063	0.0114	1	0.0357	0.8154	0.1489	0	0.8632	0.0639	0.0729	0	0.5037	0.3368	0.1595	0	0.8941	0.0833	0.0226	0	0.768	0.0615	0.1705	0	0.8532	0.0215	0.1253	0	0.6236	0.0845	0.2919	1	0	1
10888	63	2	2	0	0	1	2	0.0698	0.1891	0.7411	2	0.1888	0.043	0.7682	2	0.0067	0.0333	0.96	2	0.1825	0.2883	0.5292	2	0.0855	0.0996	0.8149	2	0.0002	0.0152	0.9846	2	0.3171	0.0188	0.6641	2	0.0216	0.3526	0.6258	2	0.0981	0.0909	0.811	2	0.3962	0.0508	0.553	2	0	0
10889	49	2	2	0	0	1	2	0.0683	0.1304	0.8013	2	0.0672	0.1991	0.7337	2	0.2573	0.1641	0.5786	2	0.1074	0.3914	0.5012	2	0.0954	0.0848	0.8198	2	0.2763	0.053	0.6707	2	0.1782	0.1449	0.6769	2	0.0632	0.1829	0.7539	2	0.0805	0.1533	0.7662	2	0.099	0.01	0.891	2	0	0
10890	52	0	0	1	0	0	0	0.9973	0.0005	0.0022	0	0.9717	0.0127	0.0156	0	0.876	0.1169	0.0071	0	0.5454	0.2985	0.1561	0	0.8057	0.0953	0.099	0	0.7095	0.027	0.2635	0	0.7791	0.1444	0.0765	0	0.7862	0.0107	0.2031	0	0.6766	0.3062	0.0172	0	0.8458	0.0555	0.0987	0	1	0
10891	61	2	2	0	0	1	2	0.0047	0.025	0.9703	2	0.2013	0.0767	0.722	2	0.0835	0.2198	0.6967	2	0.0556	0.255	0.6894	2	0.0051	0.0156	0.9793	2	0.347	0.1128	0.5402	2	0.0627	0.0101	0.9272	2	0.1484	0.0821	0.7695	2	0.2415	0.1764	0.5821	2	0.2584	0.1113	0.6303	2	0	0
10892	65	2	2	0	0	1	0	0.9941	0.0027	0.0032	2	0.1869	0.1115	0.7016	2	0.1934	0.0106	0.796	0	0.7689	0.0653	0.1658	2	0.0022	0.2557	0.7421	2	0.0203	0.1001	0.8796	2	0.0162	0.0101	0.9737	2	0.1057	0.051	0.8433	2	0.0671	0.0143	0.9186	2	0.029	0.1686	0.8024	0	1	0
10893	65	0	0	1	0	0	0	0.6946	0.1655	0.1399	0	0.7072	0.1363	0.1565	0	0.8715	0.0088	0.1197	1	0.0021	0.946	0.0519	0	0.9802	0.0098	0.01	0	0.6595	0.0246	0.3159	0	0.9437	0.048	0.0083	0	0.9318	0.0661	0.0021	0	0.8105	0.0502	0.1393	0	0.7538	0.1262	0.12	1	0	1
10894	59	0	0	1	0	0	0	0.7021	0.0019	0.296	0	0.6072	0.1311	0.2617	0	0.9112	0.0085	0.0803	0	0.5276	0.2608	0.2116	0	0.786	0.1325	0.0815	0	0.993	0.0068	0.0002	0	0.9096	0.0151	0.0753	0	0.8634	0.1265	0.0101	0	0.9711	0.019	0.0099	0	0.8581	0.0226	0.1193	0	1	0
10895	60	0	0	1	0	0	0	0.76	0.1491	0.0909	0	0.8475	0.0276	0.1249	0	0.8238	0.0214	0.1548	0	0.8781	0.0744	0.0475	0	0.8216	0.0441	0.1343	0	0.7786	0.1551	0.0663	0	0.9331	0.0253	0.0416	0	0.5795	0.3714	0.0491	0	0.9106	0.0697	0.0197	0	0.9322	0.0369	0.0309	0	1	0
10896	41	1	1	0	1	0	1	0.016	0.8028	0.1812	1	0.0293	0.7015	0.2692	1	0.1504	0.7243	0.1253	1	0.1606	0.8165	0.0229	1	0.47	0.509	0.021	1	0.3207	0.6507	0.0286	1	0.1385	0.8027	0.0588	1	0.0232	0.9052	0.0716	1	0.0624	0.5875	0.3501	1	0.0914	0.8671	0.0415	1	0	1
10897	35	0	0	1	0	0	0	0.7797	0.1239	0.0964	0	0.5808	0.1136	0.3056	0	0.5895	0.0712	0.3393	0	0.5169	0.3276	0.1555	0	0.5921	0.4041	0.0038	0	0.7142	0.2739	0.0119	0	0.7895	0.0745	0.136	0	0.6917	0.1919	0.1164	0	0.8274	0.1221	0.0505	0	0.8697	0.0409	0.0894	0	1	0
10898	45	0	0	1	0	0	2	0.1534	0.1461	0.7005	2	0.2512	0.1556	0.5932	2	0.0148	0.1273	0.8579	2	0.4085	0.0171	0.5744	2	0.0574	0.0163	0.9263	2	0.0117	0.0252	0.9631	2	0.138	0.1824	0.6796	2	0.0149	0.1658	0.8193	2	0.3572	0.0364	0.6064	2	0.0916	0.0332	0.8752	2	0	0
10899	58	0	0	1	0	0	0	0.6463	0.0946	0.2591	0	0.69	0.0695	0.2405	0	0.995	0.0028	0.0022	0	0.8363	0.0205	0.1432	0	0.9871	0.0064	0.0065	0	0.5041	0.2278	0.2681	0	0.8201	0.1008	0.0791	0	0.8355	0.1084	0.0561	0	0.9237	0.0163	0.06	0	0.7293	0.0736	0.1971	0	1	0
10900	79	0	0	1	0	0	0	0.9392	0.0276	0.0332	0	0.8668	0.0113	0.1219	0	0.517	0.3529	0.1301	0	0.6205	0.0604	0.3191	0	0.5814	0.1673	0.2513	0	0.7303	0.0024	0.2673	0	0.7324	0.1392	0.1284	0	0.6478	0.2155	0.1367	0	0.6832	0.0471	0.2697	0	0.7238	0.1458	0.1304	0	1	0
10901	41	2	2	0	0	1	2	0.2572	0.0623	0.6805	2	0.3521	0.028	0.6199	2	0.3336	0.0256	0.6408	2	0.3105	0.1468	0.5427	2	0.0915	0.3655	0.543	2	0.0397	0.3303	0.63	2	0.0277	0.0682	0.9041	2	0.0427	0.186	0.7713	2	0.0575	0.0292	0.9133	2	0.1411	0.1403	0.7186	2	0	0
10902	48	1	1	0	1	0	1	0.0714	0.6784	0.2502	1	0.0259	0.8176	0.1565	1	0.0004	0.9994	0.0002	1	0.0268	0.7985	0.1747	1	0.0107	0.9102	0.0791	1	0.0027	0.997	0.0003	1	0.0265	0.546	0.4275	1	0.2751	0.7235	0.0014	1	0.0405	0.9425	0.017	1	0.2568	0.6934	0.0498	1	0	1
10903	66	0	0	1	0	0	0	0.7355	0.1896	0.0749	0	0.6746	0.228	0.0974	0	0.5277	0.3537	0.1186	0	0.9541	0.0267	0.0192	0	0.9778	0.0008	0.0214	0	0.6309	0.1474	0.2217	0	0.7883	0.1348	0.0769	0	0.9185	0.0263	0.0552	0	0.7381	0.1106	0.1513	0	0.9866	0.0102	0.0032	0	1	0
10904	33	0	0	1	0	0	2	0.2071	0.2563	0.5366	2	0.0726	0.3541	0.5733	2	0.0574	0.3497	0.5929	2	0.0885	0.0346	0.8769	2	0.0525	0.3436	0.6039	2	0.0628	0.081	0.8562	2	0.28	0.1025	0.6175	2	0.1197	0.1067	0.7736	2	0.0477	0.1525	0.7998	2	0.0204	0.0431	0.9365	2	0	0
10905	32	0	0	1	0	0	2	0.1252	0.0189	0.8559	1	0.0256	0.9624	0.012	1	0.1039	0.5833	0.3128	2	0.021	0.3351	0.6439	0	0.7492	0.1105	0.1403	0	0.8355	0.0696	0.0949	0	0.655	0.1137	0.2313	0	0.784	0.0566	0.1594	0	0.6002	0.148	0.2518	0	0.7785	0.0483	0.1732	1	0	1
10906	57	2	2	0	0	1	2	0.057	0.0061	0.9369	2	0.1459	0.2429	0.6112	2	0.0231	0.0236	0.9533	2	0.3403	0.0115	0.6482	2	0.0894	0.1138	0.7968	2	0.0399	0.0204	0.9397	2	0.3311	0.0358	0.6331	2	0.0883	0.1657	0.746	2	0.0347	0.0529	0.9124	2	0.0565	0.3138	0.6297	2	0	0
10907	56	1	1	0	1	0	2	0.0816	0.0171	0.9013	2	0.1321	0.1383	0.7296	2	0.1846	0.0402	0.7752	2	0.0554	0.1952	0.7494	2	0.1235	0.0163	0.8602	2	0.2681	0.0193	0.7126	2	0.1517	0.1062	0.7421	2	0.1015	0.0112	0.8873	2	0.3587	0.0063	0.635	2	0.2834	0.0258	0.6908	2	0	0
10908	56	2	2	0	0	1	2	0.0592	0.3787	0.5621	2	0.0199	0.2608	0.7193	2	0.0425	0.3425	0.615	2	0.0067	0.0441	0.9492	2	0.0177	0.4788	0.5035	2	0.0538	0.2701	0.6761	2	0.025	0.0181	0.9569	2	0.0765	0.1031	0.8204	2	0.1872	0.0616	0.7512	2	0.0389	0.3667	0.5944	2	0	0
10909	82	1	1	0	1	0	2	0.0353	0.0666	0.8981	2	0.012	0.2519	0.7361	2	0.2951	0.0682	0.6367	2	0.1135	0.3557	0.5308	2	0.189	0.1441	0.6669	2	0.1987	0.2962	0.5051	2	0.2552	0.0099	0.7349	2	0.0087	0.03	0.9613	2	0.0293	0.0252	0.9455	2	0.0728	0.3495	0.5777	2	0	0
10910	52	0	0	1	0	0	2	0.0034	0.0438	0.9528	2	0.0036	0.0353	0.9611	2	0.2399	0.0619	0.6982	2	0.1777	0.0282	0.7941	2	0.0358	0.0184	0.9458	2	0.1001	0.0222	0.8777	1	0.0071	0.9669	0.026	2	0.0274	0.0364	0.9362	2	0.03	0.1112	0.8588	1	0.0444	0.9434	0.0122	2	0	0
10911	67	0	0	1	0	0	2	0.0298	0.4281	0.5421	2	0.0613	0.2962	0.6425	2	0.0226	0.0181	0.9593	2	0.1638	0.0052	0.831	2	0.0543	0.1543	0.7914	1	0.0215	0.9694	0.0091	0	0.8707	0.0689	0.0604	1	0.0942	0.714	0.1918	1	0.1866	0.7834	0.03	0	0.9346	0.0578	0.0076	2	0	0
10912	40	1	1	0	1	0	1	0.1274	0.6526	0.22	1	0.025	0.9443	0.0307	1	0.0178	0.84	0.1422	1	0.0129	0.9709	0.0162	1	0.1436	0.6563	0.2001	1	0.0714	0.7475	0.1811	1	0.0732	0.6177	0.3091	1	0.1168	0.7933	0.0899	1	0.0766	0.7255	0.1979	1	0.0073	0.5888	0.4039	1	0	1
10913	42	0	0	1	0	0	0	0.8749	0.0123	0.1128	0	0.9616	0.0136	0.0248	0	0.6898	0.0311	0.2791	0	0.5296	0.3745	0.0959	0	0.8091	0.002	0.1889	0	0.9057	0.0229	0.0714	0	0.9922	0.0068	0.001	0	0.5602	0.1403	0.2995	0	0.7499	0.1569	0.0932	0	0.7185	0.1404	0.1411	0	1	0
10914	42	2	2	0	0	1	1	0.1234	0.5206	0.356	0	0.6651	0.2325	0.1024	1	0.4123	0.585	0.0027	1	0.02	0.6025	0.3775	1	0.0048	0.6756	0.3196	0	0.9592	0.0137	0.0271	0	0.7366	0.0395	0.2239	0	0.7713	0.2172	0.0115	0	0.9203	0.0048	0.0749	0	0.5694	0.0247	0.4059	1	0	1
10915	50	1	1	0	1	0	1	0.1848	0.6541	0.1611	1	0.0272	0.6849	0.2879	1	0.1546	0.7863	0.0591	1	0.1433	0.7348	0.1219	1	0.1673	0.6759	0.1568	1	0.0826	0.8398	0.0776	1	0.1855	0.6383	0.1762	1	0.0372	0.8076	0.1552	1	0.0118	0.6772	0.311	1	0.0869	0.8097	0.1034	1	0	1
10916	44	2	2	0	0	1	1	0.2658	0.7139	0.0203	1	0.1498	0.6157	0.2345	1	0.3535	0.5644	0.0821	1	0.002	0.9914	0.0066	1	0.1895	0.6628	0.1477	1	0.0539	0.7368	0.2093	0	0.8212	0.0377	0.1411	1	0.0452	0.9242	0.0306	0	0.7364	0.1015	0.1621	0	0.6405	0.0405	0.319	1	0	1
10917	64	2	2	0	0	1	1	0.114	0.8107	0.0753	0	0.8069	0.0342	0.1589	0	0.6376	0.1887	0.1737	1	0.0716	0.6681	0.2603	0	0.8951	0.0824	0.0225	0	0.9951	0.0035	0.0014	2	0.0138	0.0259	0.9603	0	0.8828	0.0682	0.049	0	0.9216	0.0132	0.0652	2	0.1514	0.0467	0.8019	1	0	1
10918	61	0	0	1	0	0	1	0.0376	0.9228	0.0396	0	0.982	0.0071	0.0109	0	0.735	0.0549	0.2101	1	0.1291	0.6023	0.2686	0	0.8596	0.0629	0.0775	0	0.9982	0.0016	0.0002	0	0.7195	0.1788	0.1017	0	0.795	0.0227	0.1823	0	0.7285	0.2375	0.034	0	0.7832	0.078	0.1388	1	0	1
10919	51	0	0	1	0	0	0	0.6779	0.1927	0.1294	0	0.7581	0.1202	0.1217	0	0.9585	0.0249	0.0166	0	0.6091	0.1676	0.2233	0	0.6128	0.3094	0.0778	0	0.9853	0.0084	0.0063	0	0.9446	0.0127	0.0427	0	0.5906	0.0974	0.312	0	0.826	0.0543	0.1197	0	0.7951	0.0849	0.12	0	1	0
10920	41	2	2	0	0	1	2	0.0456	0.3294	0.625	2	0.1386	0.084	0.7774	2	0.0388	0.0389	0.9223	2	0.0409	0.2313	0.7278	2	0.3345	0.1612	0.5043	2	0.1257	0.0416	0.8327	2	0.2245	0.0405	0.735	2	0.0032	0.0892	0.9076	2	0.1666	0.0282	0.8052	2	0.1125	0.2949	0.5926	2	0	0
10921	40	0	0	1	0	0	0	0.5187	0.3302	0.1511	0	0.9694	0.0103	0.0203	0	0.6704	0.2132	0.1164	0	0.757	0.1471	0.0959	0	0.7365	0.234	0.0295	0	0.7325	0.1298	0.1377	0	0.8558	0.0544	0.0898	0	0.7691	0.0434	0.1875	0	0.6421	0.3396	0.0183	0	0.5784	0.0171	0.4045	0	1	0
10922	37	2	2	0	0	1	2	0.0086	0.0149	0.9765	2	0.3199	0.1399	0.5402	2	0.1919	0.0023	0.8058	2	0.0687	0.078	0.8533	2	0.0711	0.1421	0.7868	2	0.0391	0.1726	0.7883	2	0.2449	0.061	0.6941	2	0.0434	0.1578	0.7988	2	0.0353	0.0717	0.893	2	0.1446	0.0936	0.7618	2	0	0
10923	58	1	1	0	1	0	1	0.2009	0.7756	0.0235	1	0.1129	0.6481	0.239	1	0.2861	0.7021	0.0118	1	0.0646	0.7785	0.1569	1	0.0009	0.7045	0.2946	1	0.1314	0.5974	0.2712	1	0.0502	0.564	0.3858	1	0.0479	0.5869	0.3652	1	0.2958	0.591	0.1132	1	0.0736	0.7522	0.1742	1	0	1
10924	68	2	2	0	0	1	2	0.0528	0.102	0.8452	2	0.0611	0.126	0.8129	2	0.1868	0.1784	0.6348	2	0.0152	0.2073	0.7775	2	0.0209	0.0738	0.9053	2	0.132	0.1207	0.7473	2	0.1828	0.2193	0.5979	2	0.3456	0.0146	0.6398	2	0.0359	0.1156	0.8485	2	0.332	0.0992	0.5688	2	0	0
10925	81	1	1	0	1	0	1	0.1046	0.7684	0.127	1	0.0448	0.8911	0.0641	1	0.1033	0.8259	0.0708	1	0.3105	0.535	0.1545	1	0.0066	0.8078	0.1856	1	0.1014	0.6772	0.2214	1	0.1062	0.8539	0.0399	1	0.0036	0.9145	0.0819	1	0.0307	0.9355	0.0338	1	0.048	0.7713	0.1807	1	0	1
10926	58	2	2	0	0	1	2	0.0117	0.3679	0.6204	2	0.1213	0.0573	0.8214	2	0.2466	0.2156	0.5378	2	0.0135	0.0043	0.9822	2	0.0679	0.381	0.5511	2	0.0122	0.0438	0.944	2	0.1161	0.0652	0.8187	2	0.334	0.1033	0.5627	2	0.006	0.2028	0.7912	2	0.1113	0.1721	0.7166	2	0	0
10927	39	2	2	0	0	1	2	0.2694	0.0619	0.6687	2	0.0316	0.001	0.9674	2	0.0092	0.0865	0.9043	2	0.0089	0.1478	0.8433	2	0.0898	0.1409	0.7693	2	0.0005	0.0001	0.9994	2	0.0353	0.0687	0.896	2	0.1377	0.2606	0.6017	2	0.1528	0.0901	0.7571	2	0.011	0.0055	0.9835	2	0	0
10928	58	1	1	0	1	0	0	0.9772	0.0061	0.0167	0	0.8443	0.1265	0.0292	1	0.0433	0.9487	0.008	0	0.6497	0.0632	0.2871	1	0.0016	0.9978	0.0006	1	0.1828	0.5661	0.2511	1	0.3041	0.5999	0.096	1	0.0246	0.8944	0.081	1	0.0006	0.8047	0.1947	1	0.204	0.7303	0.0657	0	1	0
10929	70	2	2	0	0	1	2	0.0142	0.0099	0.9759	2	0.0972	0.1074	0.7954	2	0.3522	0.004	0.6438	2	0.0378	0.1556	0.8066	2	0.1164	0.0841	0.7995	2	0.1184	0.3664	0.5152	2	0.0102	0.0226	0.9672	2	0.0102	0.0205	0.9693	2	0.0941	0.161	0.7449	2	0.0862	0.0794	0.8344	2	0	0
10930	58	1	1	0	1	0	1	0.035	0.9476	0.0174	1	0.0017	0.9705	0.0278	1	0.186	0.6519	0.1621	1	0.0388	0.6271	0.3341	1	0.0062	0.988	0.0058	1	0.185	0.7813	0.0337	1	0.1314	0.8116	0.057	1	0.2592	0.6573	0.0835	1	0.0319	0.872	0.0961	1	0.0429	0.906	0.0511	1	0	1
10931	43	0	0	1	0	0	0	0.7071	0.0301	0.2628	0	0.8071	0.0576	0.1353	0	0.6468	0.2989	0.0543	0	0.8587	0.1133	0.028	0	0.5355	0.0795	0.385	0	0.7693	0.1763	0.0544	0	0.8961	0.0207	0.0832	0	0.7782	0.0427	0.1791	0	0.9192	0.0628	0.018	0	0.6024	0.2982	0.0994	0	1	0
10932	53	1	1	0	1	0	1	0.0513	0.8934	0.0553	1	0.0478	0.7946	0.1576	1	0.1078	0.617	0.2752	1	0.2312	0.6231	0.1457	1	0.0039	0.9537	0.0424	1	0.2273	0.7123	0.0604	1	0.0034	0.9909	0.0057	1	0.2199	0.7702	0.0099	1	0.075	0.9061	0.0189	1	0.0346	0.8929	0.0725	1	0	1
10933	61	0	0	1	0	0	0	0.8768	0.116	0.0072	0	0.6639	0.2626	0.0735	0	0.743	0.0115	0.2455	0	0.9521	0.0145	0.0334	0	0.744	0.0256	0.2304	0	0.8223	0.1168	0.0609	0	0.7841	0.1221	0.0938	0	0.689	0.1016	0.2094	0	0.9417	0.0126	0.0457	0	0.8188	0.0189	0.1623	0	1	0
10934	68	2	2	0	0	1	0	0.5346	0.0752	0.3902	2	0.1253	0.0873	0.7874	2	0.2527	0.089	0.6583	0	0.5885	0.2924	0.1191	2	0.2026	0.0274	0.77	2	0.0002	0.1026	0.8972	2	0.1273	0.3416	0.5311	2	0.1271	0.0713	0.8016	2	0.0079	0.0022	0.9899	2	0.0826	0.2315	0.6859	0	1	0
10935	72	2	2	0	0	1	2	0.0587	0.105	0.8363	2	0.0934	0.0948	0.8118	2	0.0081	0.0148	0.9771	2	0.1268	0.0146	0.8586	2	0.4828	0.0049	0.5123	2	0.0231	0.0114	0.9655	2	0.2722	0.0629	0.6649	2	0.0438	0.1772	0.779	2	0.0591	0.123	0.8179	2	0.1178	0.2682	0.614	2	0	0
10936	45	2	2	0	0	1	2	0.03	0.1326	0.8374	2	0.3084	0.0157	0.6759	2	0.0701	0.0997	0.8302	2	0.0413	0.2262	0.7325	2	0.1413	0.256	0.6027	2	0.0003	0.0374	0.9623	2	0.2502	0.2349	0.5149	2	0.3445	0.0499	0.6056	2	0.0542	0.001	0.9448	2	0.0058	0.1258	0.8684	2	0	0
10937	48	0	0	1	0	0	0	0.7661	0.0831	0.1508	0	0.5254	0.4343	0.0403	0	0.7385	0.031	0.2305	0	0.6152	0.3338	0.051	0	0.9792	0.0183	0.0025	0	0.5729	0.3726	0.0545	0	0.5122	0.2404	0.2474	0	0.7951	0.2027	0.0022	0	0.6646	0.0063	0.3291	0	0.956	0.0283	0.0157	0	1	0
10938	49	1	1	0	1	0	1	0.1989	0.7718	0.0293	1	0.1028	0.7328	0.1644	1	0.3804	0.5158	0.1038	1	0.0818	0.7033	0.2149	1	0.1707	0.7784	0.0509	1	0.0946	0.808	0.0974	1	0.1673	0.6722	0.1605	1	0.0476	0.9439	0.0085	1	0.0044	0.7978	0.1978	1	0.2768	0.7144	0.0088	1	0	1
10939	54	2	2	0	0	1	1	0.0603	0.8562	0.0835	0	0.7019	0.1955	0.1026	1	0.0337	0.9115	0.0548	1	0.0402	0.7901	0.1697	1	0.103	0.7897	0.1073	0	0.8866	0.0321	0.0813	0	0.567	0.362	0.071	0	0.6748	0.0208	0.3044	0	0.8622	0.1324	0.0054	0	0.969	0.0146	0.0164	1	0	1
10940	48	1	1	0	1	0	1	0.0916	0.8438	0.0646	1	0.0513	0.8158	0.1329	1	0.0302	0.6263	0.3435	1	0.0322	0.9671	0.0007	1	0.0259	0.8028	0.1713	1	0.0831	0.8915	0.0254	1	0.1427	0.6815	0.1758	1	0.014	0.8545	0.1315	1	0.0787	0.8356	0.0857	1	0.05	0.7921	0.1579	1	0	1
10941	50	0	0	1	0	0	0	0.6024	0.285	0.1126	0	0.9599	0.0349	0.0052	0	0.7273	0.2505	0.0222	0	0.7837	0.1288	0.0875	0	0.7898	0.1068	0.1034	0	0.5318	0.4185	0.0497	0	0.6912	0.1474	0.1614	0	0.939	0.033	0.028	0	0.9516	0.0126	0.0358	0	0.8087	0.0657	0.1256	0	1	0
10942	69	1	1	0	1	0	1	0.0201	0.9786	0.0013	1	0.2346	0.6977	0.0677	1	0.0837	0.8754	0.0409	1	0.014	0.6825	0.3035	1	0.3627	0.5239	0.1134	1	0.0099	0.8526	0.1375	1	0.0081	0.7795	0.2124	1	0.0733	0.8239	0.1028	1	0.0545	0.7278	0.2177	1	0.024	0.9639	0.0121	1	0	1
10943	54	0	0	1	0	0	2	0.0713	0.1267	0.802	2	0.0371	0.3403	0.6226	2	0.1182	0.2181	0.6637	2	0.1521	0.2359	0.612	1	0.0198	0.9674	0.0128	0	0.8727	0.0505	0.0768	0	0.9515	0.0424	0.0061	0	0.8835	0.1063	0.0102	0	0.8632	0.0872	0.0496	0	0.786	0.0782	0.1358	2	0	0
10944	45	0	0	1	0	0	0	0.5325	0.1643	0.3032	0	0.9957	0.0035	0.0008	0	0.8877	0.0553	0.057	0	0.8299	0.076	0.0941	0	0.8911	0.0008	0.1081	0	0.9462	0.0394	0.0144	0	0.9539	0.0044	0.0417	0	0.5655	0.4302	0.0043	0	0.7197	0.2458	0.0345	0	0.9898	0.008	0.0022	0	1	0
10945	53	1	1	0	1	0	1	0.1241	0.6469	0.229	1	0.1285	0.7992	0.0723	1	0.1938	0.7925	0.0137	1	0.1781	0.7401	0.0818	1	0.0304	0.9283	0.0413	1	0.0933	0.8737	0.033	1	0.0797	0.9065	0.0138	1	0.2533	0.7318	0.0149	1	0.0031	0.9883	0.0086	1	0.0469	0.8621	0.091	1	0	1
10946	72	2	2	0	0	1	2	0.2459	0.1272	0.6269	2	0.0787	0.044	0.8773	2	0.0117	0.2967	0.6916	2	0.1721	0.1483	0.6796	2	0.1304	0.1188	0.7508	2	0.0344	0.029	0.9366	2	0.0669	0.0036	0.9295	2	0.2253	0.0283	0.7464	2	0.0069	0.023	0.9701	2	0.016	0.0484	0.9356	2	0	0
10947	54	1	1	0	1	0	2	0.2409	0.1106	0.6485	0	0.7873	0.0899	0.1228	0	0.6478	0.1294	0.2228	2	0.1472	0.131	0.7218	0	0.5629	0.2969	0.1402	1	0.0016	0.8764	0.122	1	0.0033	0.84	0.1567	1	0.0698	0.7558	0.1744	1	0.1038	0.5925	0.3037	1	0.0534	0.8914	0.0552	0	1	0
10948	67	1	1	0	1	0	1	0.0668	0.9299	0.0033	1	0.0189	0.9709	0.0102	1	0.1394	0.8419	0.0187	1	0.2314	0.5271	0.2415	1	0.3277	0.5626	0.1097	1	0.2193	0.5686	0.2121	1	0.141	0.6777	0.1813	1	0.228	0.6329	0.1391	1	0.1393	0.7882	0.0725	1	0.0176	0.8862	0.0962	1	0	1
10949	58	0	0	1	0	0	0	0.8592	0.0348	0.106	0	0.8124	0.1126	0.075	0	0.6842	0.0745	0.2413	0	0.6996	0.1727	0.1277	0	0.672	0.0953	0.2327	0	0.6223	0.042	0.3357	0	0.9666	0.0149	0.0185	0	0.677	0.2698	0.0532	0	0.5854	0.2604	0.1542	0	0.8025	0.0323	0.1652	0	1	0
10950	36	2	2	0	0	1	2	0.2855	0.1704	0.5441	2	0.0759	0.0131	0.911	2	0.0916	0.0166	0.8918	2	0.0176	0.2133	0.7691	2	0.1487	0.0657	0.7856	2	0.0909	0.037	0.8721	2	0.0764	0.0709	0.8527	2	0.1285	0.0189	0.8526	2	0.0767	0.1651	0.7582	2	0.0257	0.117	0.8573	2	0	0
10951	60	2	2	0	0	1	2	0.0378	0.0868	0.8754	2	0.1892	0.1223	0.6885	2	0.2174	0.0512	0.7314	2	0.0295	0.0172	0.9533	2	0.0761	0.4218	0.5021	2	0.0678	0.3081	0.6241	2	0.0115	0.0293	0.9592	2	0.0048	0.1511	0.8441	2	0.1342	0.2674	0.5984	2	0.0596	0.0058	0.9346	2	0	0
10952	50	0	0	1	0	0	0	0.592	0.1705	0.2375	0	0.8482	0.0668	0.085	0	0.9085	0.0195	0.072	0	0.9719	0.0021	0.026	0	0.9282	0.0602	0.0116	0	0.9886	0.0088	0.0026	0	0.5472	0.396	0.0568	0	0.5615	0.059	0.3795	0	0.9794	0.0147	0.0059	0	0.747	0.0249	0.2281	0	1	0
10953	59	0	0	1	0	0	0	0.6435	0.2024	0.1541	0	0.6566	0.0391	0.3043	0	0.9333	0.0581	0.0086	0	0.981	0.011	0.008	0	0.5689	0.0698	0.3613	0	0.7905	0.1454	0.0641	0	0.7381	0.0007	0.2612	0	0.5795	0.0464	0.3741	0	0.6366	0.0217	0.3417	0	0.7222	0.0196	0.2582	0	1	0
10954	53	0	0	1	0	0	0	0.5723	0.1854	0.2423	0	0.7039	0.1291	0.167	0	0.6072	0.0911	0.3017	0	0.5451	0.3035	0.1514	0	0.8723	0.1093	0.0184	0	0.6501	0.0163	0.3336	0	0.7655	0.1567	0.0778	0	0.6609	0.3102	0.0289	0	0.8274	0.1239	0.0487	0	0.9748	0.0088	0.0164	0	1	0
10955	59	2	2	0	0	1	2	0.0175	0.134	0.8485	2	0.067	0.0281	0.9049	2	0.0062	0.0372	0.9566	2	0.1635	0.0722	0.7643	2	0.0234	0.0925	0.8841	2	0.3634	0.0465	0.5901	2	0.1969	0.1859	0.6172	2	0.0349	0.4016	0.5635	2	0.1496	0.188	0.6624	2	0.1505	0.0081	0.8414	2	0	0
10956	76	1	1	0	1	0	1	0.058	0.6824	0.2596	1	0.0175	0.8511	0.1314	1	0.1466	0.8495	0.0039	1	0.0706	0.7887	0.1407	1	0.1563	0.7488	0.0949	1	0.0004	0.9684	0.0312	1	0.1625	0.5695	0.268	1	0.0151	0.9843	0.0006	1	0.0173	0.8517	0.131	1	0.3119	0.5901	0.098	1	0	1
10957	57	2	2	0	0	1	1	0.021	0.9337	0.0453	0	0.863	0.0675	0.0695	0	0.7767	0.208	0.0153	0	0.5463	0.1192	0.3345	0	0.6778	0.3031	0.0191	0	0.9552	0.0297	0.0151	2	0.41	0.0776	0.5124	2	0.2416	0.0689	0.6895	2	0.1887	0.2139	0.5974	2	0.1652	0.163	0.6718	0	1	0
10958	44	1	1	0	1	0	1	0.2604	0.5888	0.1508	1	0.1325	0.8048	0.0627	1	0.0087	0.9882	0.0031	1	0.0294	0.9009	0.0697	1	0.2861	0.7082	0.0057	1	0.3064	0.6702	0.0234	1	0.3143	0.5735	0.1122	1	0.1645	0.805	0.0305	1	0.136	0.6959	0.1681	1	0.2559	0.5524	0.1917	1	0	1
10959	65	1	1	0	1	0	2	0.2691	0.2172	0.5137	2	0.0034	0.0134	0.9832	2	0.0496	0.2362	0.7142	2	0.2478	0.1731	0.5791	2	0.2561	0.0421	0.7018	0	0.8152	0.1581	0.0267	0	0.9186	0.0349	0.0465	0	0.6989	0.0592	0.2419	0	0.96	0.0181	0.0219	0	0.91	0.0522	0.0378	2	0	0
10960	81	1	1	0	1	0	1	0.0663	0.8968	0.0369	1	0.1821	0.6925	0.1254	1	0.1658	0.7521	0.0821	1	0.0911	0.8127	0.0962	1	0.0344	0.8071	0.1585	1	0.0115	0.7211	0.2674	1	0.1347	0.7722	0.0931	1	0.1204	0.8564	0.0232	1	0.273	0.6716	0.0554	1	0.0541	0.8437	0.1022	1	0	1
10961	43	1	1	0	1	0	1	0.1597	0.8163	0.024	1	0.1777	0.5187	0.3036	1	0.1762	0.7714	0.0524	1	0.0732	0.9237	0.0031	1	0.1964	0.7904	0.0132	1	0.0287	0.843	0.1283	1	0.2451	0.7534	0.0015	1	0.0218	0.8111	0.1671	1	0.0366	0.9113	0.0521	1	0.3078	0.6743	0.0179	1	0	1
10962	75	0	0	1	0	0	0	0.6342	0.1367	0.2291	0	0.9954	0.0019	0.0027	0	0.9788	0.0005	0.0207	0	0.535	0.1741	0.2909	0	0.9452	0.0341	0.0207	0	0.9734	0.0064	0.0202	0	0.815	0.0931	0.0919	0	0.9814	0.0015	0.0171	0	0.8217	0.0589	0.1194	0	0.8074	0.1311	0.0615	0	1	0
10963	70	0	0	1	0	0	2	0.1546	0.0267	0.8187	2	0.057	0.1064	0.8366	1	0.2264	0.5772	0.1964	2	0.0946	0.3546	0.5508	1	0.0091	0.8595	0.1314	0	0.574	0.2265	0.1995	0	0.7205	0.0422	0.2373	0	0.5678	0.3351	0.0971	0	0.6003	0.2764	0.1233	0	0.898	0.0503	0.0517	2	0	0
10964	68	0	0	1	0	0	0	0.7956	0.0961	0.1083	0	0.5663	0.1175	0.3162	0	0.9012	0.0809	0.0179	0	0.5504	0.2705	0.1791	0	0.6408	0.3	0.0592	0	0.8268	0.0524	0.1208	0	0.7558	0.0382	0.206	0	0.5527	0.2806	0.1667	0	0.5872	0.3141	0.0987	0	0.9685	0.0221	0.0094	0	1	0
10965	60	2	2	0	0	1	2	0.0669	0.1205	0.8126	2	0.0429	0.0083	0.9488	2	0.1842	0.1028	0.713	2	0.0391	0.4267	0.5342	2	0.0629	0.0116	0.9255	2	0.033	0.4599	0.5071	2	0.018	0.2482	0.7338	2	0.1032	0.0292	0.8676	2	0.0126	0.013	0.9744	2	0.0846	0.1696	0.7458	2	0	0
10966	39	0	0	1	0	0	0	0.5004	0.3877	0.1119	0	0.9597	0.0187	0.0216	0	0.8585	0.0473	0.0942	0	0.794	0.1753	0.0307	0	0.6975	0.1113	0.1912	0	0.5317	0.2567	0.2116	0	0.7457	0.1284	0.1259	0	0.8676	0.0466	0.0858	0	0.9018	0.0574	0.0408	0	0.7204	0.0128	0.2668	0	1	0
10967	68	2	2	0	0	1	2	0.0616	0.0116	0.9268	2	0.1518	0.1375	0.7107	2	0.004	0.4456	0.5504	2	0.1003	0.1656	0.7341	2	0.0382	0.3719	0.5899	2	0.0468	0.0799	0.8733	2	0.0657	0.1559	0.7784	2	0.0457	0.2302	0.7241	2	0.0371	0.1665	0.7964	2	0.0405	0.0092	0.9503	2	0	0
10968	59	1	1	0	1	0	1	0.1197	0.5159	0.3644	1	0.4109	0.5146	0.0745	1	0.0275	0.9229	0.0496	1	0.2032	0.6359	0.1609	1	0.0193	0.6682	0.3125	1	0.1891	0.6807	0.1302	1	0.3916	0.5482	0.0602	1	0.1648	0.6506	0.1846	1	0.0111	0.9501	0.0388	1	0.3236	0.6149	0.0615	1	0	1
10969	65	1	1	0	1	0	2	0.128	0.0074	0.8646	2	0.0118	0.2525	0.7357	2	0.0126	0.0218	0.9656	2	0.0198	0.0011	0.9791	0	0.9571	0.0244	0.0185	0	0.5178	0.4575	0.0247	0	0.9662	0.0275	0.0063	0	0.5857	0.1247	0.2896	0	0.5636	0.2814	0.155	0	0.6986	0.2574	0.044	2	0	0
10970	53	1	1	0	1	0	1	0.0842	0.849	0.0668	1	0.0226	0.9052	0.0722	1	0.0289	0.7251	0.246	1	0.197	0.786	0.017	1	0.0652	0.5638	0.371	1	0.1937	0.7141	0.0922	1	0.3633	0.558	0.0787	1	0.3231	0.5755	0.1014	1	0.0837	0.7308	0.1855	1	0.0792	0.7171	0.2037	1	0	1
10971	46	0	0	1	0	0	0	0.5581	0.1766	0.2653	0	0.5184	0.0687	0.4129	0	0.6658	0.1997	0.1345	0	0.5839	0.2635	0.1526	0	0.7075	0.0828	0.2097	0	0.771	0.2184	0.0106	0	0.9938	0.0044	0.0018	0	0.8291	0.052	0.1189	0	0.8677	0.0809	0.0514	0	0.591	0.1953	0.2137	0	1	0
10972	29	2	2	0	0	1	0	0.8922	0.0065	0.1013	2	0.0039	0.0222	0.9739	2	0.0692	0.3783	0.5525	2	0.4019	0.0511	0.547	2	0.0151	0.4469	0.538	2	0.1096	0.0491	0.8413	2	0.1203	0.3747	0.505	2	0.0508	0.0135	0.9357	2	0.0291	0.2717	0.6992	2	0.0198	0.0742	0.906	2	0	0
10973	53	2	2	0	0	1	2	0.1747	0.071	0.7543	2	0.2089	0.0208	0.7703	2	0.3296	0.0458	0.6246	2	0.1546	0.0387	0.8067	2	0.1479	0.0147	0.8374	2	0.0177	0.2822	0.7001	2	0.2702	0.0128	0.717	2	0.155	0.1015	0.7435	2	0.0075	0.416	0.5765	2	0.0835	0.2908	0.6257	2	0	0
10974	47	2	2	0	0	1	2	0.2313	0.0117	0.757	2	0.0165	0.0407	0.9428	2	0.0133	0.0116	0.9751	2	0.0133	0.4416	0.5451	2	0.2091	0.2301	0.5608	2	0.1117	0.0846	0.8037	2	0.0199	0.0128	0.9673	2	0.0492	0.0427	0.9081	2	0.1014	0.05	0.8486	2	0.394	0.02	0.586	2	0	0
10975	60	1	1	0	1	0	1	0.0256	0.6279	0.3465	1	0.119	0.8601	0.0209	1	0.0083	0.7218	0.2699	1	0.1251	0.8102	0.0647	1	0.4018	0.541	0.0572	1	0.1318	0.5761	0.2921	1	0.0045	0.6789	0.3166	1	0.0044	0.879	0.1166	1	0.0272	0.7064	0.2664	1	0.0653	0.8492	0.0855	1	0	1
10976	44	2	2	0	0	1	0	0.9936	0.0047	0.0017	2	0.3702	0.0652	0.5646	2	0.1642	0.3076	0.5282	0	0.558	0.0007	0.4413	2	0.3178	0.003	0.6792	2	0.0143	0.006	0.9797	2	0.1499	0.2141	0.636	2	0.1254	0.0059	0.8687	2	0.1104	0.3358	0.5538	2	0.2658	0.1299	0.6043	0	1	0
10977	63	1	1	0	1	0	1	0.3188	0.5205	0.1607	1	0.0017	0.9596	0.0387	1	0.1432	0.8158	0.041	1	0.0045	0.873	0.1225	1	0.0178	0.7804	0.2018	1	0.0028	0.9502	0.047	1	0.1318	0.7818	0.0864	1	0.032	0.722	0.246	1	0.0117	0.9815	0.0068	1	0.0425	0.7659	0.1916	1	0	1
10978	65	2	2	0	0	1	0	0.6448	0.3335	0.0217	2	0.056	0.2805	0.6635	2	0.0506	0.3668	0.5826	2	0.0155	0.1954	0.7891	2	0.26	0.1899	0.5501	2	0.1767	0.1186	0.7047	2	0.0703	0.2468	0.6829	2	0.1071	0.0458	0.8471	2	0.2447	0.0694	0.6859	2	0.0324	0.1009	0.8667	0	1	0
10979	46	1	1	0	1	0	1	0.2369	0.5303	0.2328	1	0.1983	0.6958	0.1059	1	0.1303	0.7976	0.0721	1	0.4068	0.5791	0.0141	1	0.0108	0.9075	0.0817	1	0.0377	0.9224	0.0399	1	0.0148	0.7894	0.1958	1	0.0554	0.7382	0.2064	1	0.0066	0.9764	0.017	1	0.1003	0.7965	0.1032	1	0	1
10980	67	2	2	0	0	1	1	0.2472	0.5739	0.1789	1	0.0839	0.8121	0.104	1	0.0327	0.9012	0.0661	1	0.1904	0.7999	0.0097	1	0.0064	0.7938	0.1998	1	0.0436	0.8775	0.0789	1	0.0766	0.5396	0.3838	1	0.0829	0.8171	0.1	1	0.0224	0.8657	0.1119	0	0.7333	0.1908	0.0759	1	0	1
10981	47	2	2	0	0	1	2	0.0163	0.1523	0.8314	2	0.1973	0.2176	0.5851	2	0.0343	0.0504	0.9153	2	0.0438	0.0283	0.9279	2	0.0573	0.1479	0.7948	2	0.3369	0.1248	0.5383	2	0.2186	0.1326	0.6488	2	0.0861	0.1786	0.7353	2	0.1708	0.1335	0.6957	2	0.0504	0.088	0.8616	2	0	0
10982	62	1	1	0	1	0	0	0.5508	0.2157	0.2335	1	0.3553	0.5279	0.1168	1	0.1556	0.7068	0.1376	0	0.9877	0.0087	0.0036	1	0.0156	0.6443	0.3401	1	0.3195	0.6698	0.0107	1	0.1191	0.6847	0.1962	1	0.028	0.9511	0.0209	1	0.2321	0.7282	0.0397	1	0.096	0.8681	0.0359	0	1	0
10983	40	2	2	0	0	1	2	0.1177	0.1044	0.7779	2	0.4094	0.0038	0.5868	2	0.2055	0.2014	0.5931	2	0.425	0.0683	0.5067	2	0.0564	0.1061	0.8375	2	0.0215	0.3006	0.6779	2	0.0973	0.1258	0.7769	2	0.1104	0.173	0.7166	2	0.0116	0.0387	0.9497	2	0.0877	0.0299	0.8824	2	0	0
10984	50	0	0	1	0	0	0	0.9809	0.0093	0.0098	0	0.7524	0.0153	0.2323	0	0.5799	0.2986	0.1215	0	0.652	0.3101	0.0379	0	0.6109	0.0947	0.2944	0	0.9601	0.0013	0.0386	0	0.9084	0.0139	0.0777	0	0.757	0.1564	0.0866	0	0.7639	0.1235	0.1126	0	0.794	0.1859	0.0201	1	0	1
10985	58	0	0	1	0	0	0	0.5136	0.3037	0.1827	0	0.809	0.1112	0.0798	0	0.5668	0.1058	0.3274	0	0.7131	0.2589	0.028	0	0.7465	0.2419	0.0116	0	0.8825	0.0447	0.0728	0	0.551	0.0952	0.3538	0	0.5749	0.2095	0.2156	0	0.849	0.1317	0.0193	0	0.7239	0.1302	0.1459	0	1	0
10986	57	0	0	1	0	0	0	0.9209	0.0511	0.028	0	0.8189	0.0145	0.1666	0	0.5772	0.2915	0.1313	0	0.6135	0.2036	0.1829	0	0.9349	0.0465	0.0186	0	0.977	0.0171	0.0059	0	0.5829	0.0279	0.3892	0	0.6087	0.0469	0.3444	0	0.7838	0.0535	0.1627	0	0.8883	0.0799	0.0318	0	1	0
10987	45	2	2	0	0	1	2	0.0248	0.1458	0.8294	2	0.4504	0.0273	0.5223	2	0.1987	0.2979	0.5034	2	0.0822	0.004	0.9138	2	0.0688	0.0463	0.8849	2	0.0045	0.032	0.9635	2	0.1192	0.1592	0.7216	2	0.0483	0.0593	0.8924	2	0.1212	0.0705	0.8083	2	0.0856	0.0248	0.8896	2	0	0
10988	51	1	1	0	1	0	1	0.1312	0.6392	0.2296	1	0.0126	0.6562	0.3312	1	0.0227	0.9604	0.0169	1	0.0034	0.9809	0.0157	1	0.1078	0.8343	0.0579	1	0.0821	0.9164	0.0015	1	0.2388	0.7511	0.0101	1	0.0428	0.9432	0.014	1	0.0106	0.6302	0.3592	1	0.2329	0.6988	0.0683	1	0	1
10989	56	0	0	1	0	0	1	0.1493	0.8372	0.0135	1	0.0183	0.5282	0.4535	0	0.9129	0.064	0.0231	1	0.4174	0.562	0.0206	0	0.7181	0.0402	0.2417	0	0.7714	0.1665	0.0621	0	0.9636	0.0074	0.029	0	0.9009	0.0492	0.0499	0	0.9576	0.0047	0.0377	0	0.6191	0.2864	0.0945	1	0	1
10990	58	1	1	0	1	0	2	0.3988	0.0938	0.5074	0	0.5502	0.2455	0.2043	0	0.7733	0.1959	0.0308	2	0.0643	0.3594	0.5763	0	0.547	0.1112	0.3418	1	0.0799	0.7374	0.1827	1	0.0849	0.8195	0.0956	0	0.91	0.0625	0.0275	0	0.9643	0.0166	0.0191	1	0.0961	0.8444	0.0595	2	0	0
10991	56	0	0	1	0	0	1	0.0872	0.7449	0.1679	1	0.312	0.6246	0.0634	0	0.8722	0.1101	0.0177	1	0.1111	0.5695	0.3194	0	0.6303	0.3297	0.04	0	0.7609	0.1367	0.1024	0	0.8349	0.0511	0.114	0	0.8494	0.0957	0.0549	0	0.9809	0.0059	0.0132	0	0.6981	0.2356	0.0663	1	0	1
10992	75	1	1	0	1	0	1	0.0041	0.9952	0.0007	1	0.0618	0.7299	0.2083	1	0.4113	0.5596	0.0291	1	0.4555	0.5	0.0445	1	0.1282	0.8311	0.0407	1	0.001	0.8553	0.1437	1	0.1704	0.6564	0.1732	1	0.2716	0.6243	0.1041	1	0.2254	0.7419	0.0327	1	0.0174	0.6229	0.3597	1	0	1
10993	56	1	1	0	1	0	2	0.0802	0.1021	0.8177	2	0.2196	0.1334	0.647	0	0.8693	0.057	0.0737	2	0.0248	0.0255	0.9497	0	0.9522	0.0355	0.0123	0	0.591	0.1136	0.2954	0	0.5711	0.3929	0.036	0	0.7777	0.2184	0.0039	0	0.7186	0.0922	0.1892	0	0.8083	0.035	0.1567	2	0	0
10994	47	0	0	1	0	0	0	0.7147	0.0134	0.2719	0	0.9076	0.0682	0.0242	0	0.5576	0.1991	0.2433	0	0.757	0.2324	0.0106	0	0.5085	0.4869	0.0046	0	0.6137	0.1613	0.225	0	0.6882	0.252	0.0598	0	0.6384	0.0509	0.3107	0	0.9394	0.0529	0.0077	0	0.8425	0.0102	0.1473	0	1	0
10995	49	1	1	0	1	0	1	0.0182	0.7677	0.2141	1	0.0392	0.828	0.1328	1	0.0657	0.923	0.0113	1	0.3019	0.663	0.0351	1	0.0845	0.6051	0.3104	1	0.0064	0.8217	0.1719	1	0.0206	0.8183	0.1611	1	0.3805	0.5996	0.0199	1	0.2288	0.6404	0.1308	1	0.0413	0.9113	0.0474	0	1	0
10996	82	1	1	0	1	0	1	0.0488	0.8168	0.1344	1	0.0756	0.9234	0.001	1	0.287	0.5274	0.1856	1	0.128	0.8392	0.0328	1	0.4496	0.5094	0.041	1	0.0792	0.8841	0.0367	1	0.0556	0.9336	0.0108	1	0.0037	0.8779	0.1184	1	0.0419	0.9217	0.0364	1	0.0375	0.8081	0.1544	1	0	1
10997	49	0	0	1	0	0	0	0.9247	0.0707	0.0046	0	0.785	0.0108	0.2042	0	0.6067	0.1417	0.2516	0	0.9284	0.0405	0.0311	0	0.991	0.0036	0.0054	0	0.6323	0.2649	0.1028	0	0.9251	0.0013	0.0736	0	0.92	0.003	0.077	0	0.8944	0.0479	0.0577	0	0.7837	0.0412	0.1751	0	1	0
10998	59	0	0	1	0	0	0	0.7739	0.1001	0.126	0	0.6163	0.2029	0.1808	0	0.6532	0.2209	0.1259	0	0.6469	0.0558	0.2973	0	0.9491	0.0333	0.0176	0	0.5843	0.3873	0.0284	0	0.8737	0.0412	0.0851	0	0.7257	0.1123	0.162	0	0.9411	0.0317	0.0272	0	0.8897	0.0474	0.0629	0	1	0
10999	69	1	1	0	1	0	1	0.0104	0.6559	0.3337	1	0.0145	0.8389	0.1466	1	0.0143	0.9649	0.0208	1	0.2118	0.663	0.1252	1	0.0529	0.6673	0.2798	1	0.0149	0.7846	0.2005	1	0.0106	0.8935	0.0959	1	0.1591	0.7761	0.0648	1	0.1115	0.8529	0.0356	1	0.0288	0.8577	0.1135	1	0	1
11000	52	0	0	1	0	0	2	0.0336	0.0085	0.9579	2	0.0324	0.3282	0.6394	2	0.0994	0.006	0.8946	2	0.1614	0.055	0.7836	2	0.017	0.0192	0.9638	2	0.0088	0.2123	0.7789	1	0.0067	0.9852	0.0081	1	0.0686	0.8841	0.0473	2	0.0913	0.0145	0.8942	1	0.0438	0.7855	0.1707	2	0	0
11001	86	2	2	0	0	1	2	0.0544	0.0105	0.9351	2	0.1488	0.026	0.8252	2	0.1593	0.1261	0.7146	2	0.1991	0.1208	0.6801	2	0.0553	0.042	0.9027	2	0.0024	0.0362	0.9614	2	0.1917	0.1819	0.6264	2	0.0738	0.0106	0.9156	2	0.0368	0.0368	0.9264	2	0.204	0.0148	0.7812	2	0	0
11002	63	2	2	0	0	1	2	0.1463	0.173	0.6807	2	0.0812	0.0288	0.89	2	0.3137	0.057	0.6293	2	0.0753	0.1009	0.8238	2	0.1069	0.159	0.7341	2	0.0678	0.0769	0.8553	2	0.2955	0.0664	0.6381	2	0.1414	0.0286	0.83	2	0.1011	0.0627	0.8362	2	0.032	0.0318	0.9362	2	0	0
11003	49	2	2	0	0	1	1	0.3937	0.5631	0.0432	0	0.8493	0.0032	0.1475	0	0.7323	0.067	0.2007	0	0.6099	0.0108	0.3793	0	0.649	0.2636	0.0874	0	0.8718	0.1027	0.0255	2	0.251	0.1925	0.5565	0	0.9405	0.0047	0.0548	2	0.1232	0.3143	0.5625	2	0.2691	0.1361	0.5948	1	0	1
11004	55	1	1	0	1	0	2	0.0242	0.0072	0.9686	2	0.1336	0.14	0.7264	2	0.036	0.0533	0.9107	2	0.3187	0.1802	0.5011	2	0.1491	0.0267	0.8242	0	0.5753	0.1741	0.2506	0	0.9239	0.0506	0.0255	0	0.8751	0.0872	0.0377	0	0.6224	0.2546	0.123	0	0.7012	0.0185	0.2803	2	0	0
11005	57	1	1	0	1	0	2	0.0594	0.0074	0.9332	2	0.1586	0.1833	0.6581	2	0.083	0.2348	0.6822	2	0.2372	0.0309	0.7319	2	0.3206	0.1482	0.5312	2	0.1067	0.3335	0.5598	2	0.0218	0.0147	0.9635	2	0.3462	0.0395	0.6143	2	0.3225	0.0837	0.5938	2	0.1175	0.1018	0.7807	2	0	0
11006	25	2	2	0	0	1	2	0.1623	0.2587	0.579	2	0.0917	0.162	0.7463	2	0.0004	0.0036	0.996	2	0.0203	0.2037	0.776	2	0.0197	0.2411	0.7392	2	0.4047	0.0584	0.5369	2	0.018	0.0267	0.9553	2	0.0073	0.0161	0.9766	2	0.03	0.0255	0.9445	2	0.0766	0.133	0.7904	2	0	0
11007	47	0	0	1	0	0	0	0.9379	0.0214	0.0407	0	0.5284	0.0909	0.3807	0	0.7745	0.0375	0.188	0	0.647	0.3411	0.0119	0	0.8117	0.0196	0.1687	0	0.9	0.0088	0.0912	0	0.5077	0.2989	0.1934	0	0.7404	0.1214	0.1382	0	0.6983	0.1575	0.1442	0	0.8279	0.0471	0.125	0	1	0
11008	61	0	0	1	0	0	0	0.9651	0.0101	0.0248	0	0.7662	0.2037	0.0301	0	0.6383	0.2511	0.1106	0	0.7724	0.0295	0.1981	0	0.975	0.0012	0.0238	0	0.9927	0.0047	0.0026	0	0.7251	0.273	0.0019	0	0.6142	0.2313	0.1545	0	0.5972	0.0168	0.386	0	0.7555	0.1366	0.1079	0	1	0
11009	61	1	1	0	1	0	1	0.0111	0.6717	0.3172	1	0.0074	0.5544	0.4382	1	0.0188	0.9213	0.0599	1	0.2574	0.6451	0.0975	1	0.0372	0.7317	0.2311	1	0.0729	0.8977	0.0294	1	0.0567	0.9294	0.0139	1	0.3248	0.5717	0.1035	1	0.2173	0.7019	0.0808	1	0.1012	0.6106	0.2882	1	0	1
11010	48	0	0	1	0	0	0	0.5061	0.33	0.1639	0	0.8121	0.0748	0.1131	0	0.8032	0.0225	0.1743	0	0.5145	0.2035	0.282	0	0.9294	0.058	0.0126	0	0.7551	0.081	0.1639	0	0.9396	0.0139	0.0465	0	0.9231	0.0243	0.0526	0	0.6689	0.0719	0.2592	0	0.5919	0.3552	0.0529	0	1	0
11011	75	1	1	0	1	0	1	0.0206	0.9695	0.0099	1	0.0017	0.9925	0.0058	1	0.0363	0.9443	0.0194	1	0.0008	0.9843	0.0149	1	0.262	0.6204	0.1176	1	0.1636	0.7916	0.0448	1	0.0259	0.8091	0.165	1	0.0303	0.8218	0.1479	1	0.0108	0.9239	0.0653	1	0.2532	0.7261	0.0207	0	1	0
11012	51	2	2	0	0	1	0	0.6385	0.2008	0.1607	2	0.0059	0.2445	0.7496	2	0.1172	0.2786	0.6042	0	0.9376	0.0159	0.0465	2	0.2293	0.0723	0.6984	2	0.1328	0.2392	0.628	2	0.0283	0.0098	0.9619	2	0.0169	0.0203	0.9628	2	0.0059	0.0057	0.9884	2	0.2825	0.0762	0.6413	0	1	0
11013	65	1	1	0	1	0	0	0.7279	0.1101	0.162	0	0.8096	0.1697	0.0207	1	0.0028	0.9938	0.0034	0	0.6286	0.2251	0.1463	1	0.1269	0.8491	0.024	1	0.0904	0.8479	0.0617	1	0.077	0.6954	0.2276	1	0.0407	0.6929	0.2664	1	0.1468	0.6965	0.1567	1	0.239	0.6235	0.1375	0	1	0
11014	59	2	2	0	0	1	1	0.0178	0.8645	0.1177	1	0.3927	0.604	0.0033	1	0.002	0.9056	0.0924	1	0.0395	0.9548	0.0057	1	0.1841	0.528	0.2879	1	0.096	0.8808	0.0232	1	0.2818	0.5694	0.1488	1	0.0441	0.8492	0.1067	1	0.1254	0.7475	0.1271	1	0.0467	0.9475	0.0058	1	0	1
11015	50	1	1	0	1	0	1	0.0466	0.7573	0.1961	1	0.0732	0.9224	0.0044	1	0.0435	0.5434	0.4131	1	0.0178	0.7601	0.2221	1	0.0001	0.9996	0.0003	1	0.0244	0.96	0.0156	1	0.2237	0.6187	0.1576	1	0.1658	0.7363	0.0979	1	0.04	0.8153	0.1447	1	0.0268	0.9517	0.0215	1	0	1
11016	31	2	2	0	0	1	1	0.0798	0.6457	0.2745	1	0.0681	0.7038	0.2281	1	0.0352	0.5659	0.3989	1	0.158	0.7746	0.0674	1	0.0238	0.8262	0.15	1	0.0521	0.9038	0.0441	1	0.0286	0.9309	0.0405	1	0.0066	0.9163	0.0771	1	0.0448	0.5693	0.3859	1	0.3471	0.6379	0.015	1	0	1
11017	67	1	1	0	1	0	0	0.8245	0.0378	0.1377	0	0.9463	0.034	0.0197	0	0.6862	0.1292	0.1846	0	0.789	0.1215	0.0895	0	0.8373	0.035	0.1277	1	0.0845	0.6209	0.2946	1	0.0224	0.8439	0.1337	1	0.0123	0.6325	0.3552	1	0.1107	0.5875	0.3018	1	0.0337	0.8989	0.0674	0	1	0
11018	62	0	0	1	0	0	1	0.1685	0.8132	0.0183	1	0.0666	0.8456	0.0878	1	0.0676	0.8253	0.1071	1	0.0589	0.8476	0.0935	0	0.5748	0.3298	0.0954	0	0.7624	0.0347	0.2029	0	0.6686	0.1786	0.1528	0	0.969	0.0174	0.0136	0	0.5778	0.1622	0.26	0	0.9006	0.0106	0.0888	1	0	1
11019	47	1	1	0	1	0	1	0.2801	0.6053	0.1146	1	0.281	0.681	0.038	1	0.0019	0.9455	0.0526	1	0.2273	0.6627	0.11	1	0.3457	0.6501	0.0042	1	0.2116	0.6672	0.1212	1	0.0021	0.6917	0.3062	1	0.0928	0.8556	0.0516	1	0.202	0.7105	0.0875	1	0.0682	0.6417	0.2901	1	0	1
11020	71	0	0	1	0	0	0	0.9709	0.022	0.0071	0	0.6511	0.0633	0.2856	0	0.8342	0.0081	0.1577	0	0.5573	0.1089	0.3338	0	0.6736	0.0674	0.259	0	0.8522	0.1006	0.0472	0	0.5405	0.0283	0.4312	0	0.6519	0.0873	0.2608	0	0.7211	0.2161	0.0628	0	0.9736	0.0162	0.0102	0	1	0
11021	53	2	2	0	0	1	2	0.2967	0.0055	0.6978	2	0.1986	0.0652	0.7362	2	0.0066	0.0481	0.9453	2	0.1372	0.0086	0.8542	2	0.0018	0.0171	0.9811	2	0.0734	0.036	0.8906	2	0.1561	0.0093	0.8346	2	0.3362	0.0634	0.6004	2	0.1794	0.0807	0.7399	2	0.041	0.0996	0.8594	2	0	0
11022	62	1	1	0	1	0	1	0.2673	0.6477	0.085	1	0.1009	0.6253	0.2738	1	0.149	0.7652	0.0858	1	0.2142	0.5797	0.2061	1	0.3242	0.5463	0.1295	1	0.0608	0.9386	0.0006	1	0.0323	0.7283	0.2394	1	0.1104	0.879	0.0106	1	0.0059	0.9299	0.0642	1	0.172	0.8158	0.0122	1	0	1
11023	63	1	1	0	1	0	1	0.1515	0.8356	0.0129	1	0.2117	0.7129	0.0754	1	0.0343	0.8392	0.1265	1	0.2444	0.6659	0.0897	1	0.087	0.7812	0.1318	1	0.4393	0.536	0.0247	1	0.0661	0.9289	0.005	1	0.073	0.8484	0.0786	1	0.1637	0.5542	0.2821	1	0.0074	0.7168	0.2758	1	0	1
11024	55	1	1	0	1	0	1	0.0057	0.9847	0.0096	1	0.0307	0.8493	0.12	1	0.0574	0.8069	0.1357	1	0.0108	0.8764	0.1128	1	0.0816	0.7037	0.2147	1	0.1951	0.7643	0.0406	1	0.0534	0.6268	0.3198	1	0.0785	0.7845	0.137	1	0.0007	0.9871	0.0122	1	0.1159	0.6735	0.2106	1	0	1
11025	59	0	0	1	0	0	0	0.8471	0.1086	0.0443	0	0.9599	0.0127	0.0274	0	0.5288	0.4649	0.0063	0	0.781	0.1074	0.1116	0	0.9706	0.014	0.0154	0	0.8343	0.0853	0.0804	0	0.7864	0.0997	0.1139	0	0.8002	0.0173	0.1825	0	0.8034	0.0282	0.1684	0	0.9516	0.032	0.0164	0	1	0
11026	67	1	1	0	1	0	1	0.0835	0.9023	0.0142	1	0.0166	0.9604	0.023	1	0.0566	0.5308	0.4126	1	0.118	0.6473	0.2347	1	0.0349	0.8138	0.1513	1	0.0782	0.6555	0.2663	1	0.1544	0.6625	0.1831	1	0.1259	0.7727	0.1014	1	0.0709	0.8608	0.0683	1	0.0766	0.9005	0.0229	1	0	1
11027	68	1	1	0	1	0	0	0.8583	0.1403	0.0014	0	0.8017	0.055	0.1433	0	0.7175	0.2423	0.0402	0	0.615	0.3461	0.0389	0	0.6162	0.1832	0.2006	1	0.2753	0.513	0.2117	1	0.1728	0.7993	0.0279	1	0.0698	0.8592	0.071	1	0.2858	0.6322	0.082	1	0.0947	0.7199	0.1854	0	1	0
11028	49	0	0	1	0	0	0	0.5105	0.4023	0.0872	0	0.8439	0.103	0.0531	0	0.5619	0.0735	0.3646	0	0.7731	0.1128	0.1141	0	0.8932	0.081	0.0258	0	0.7592	0.2254	0.0154	0	0.7134	0.1786	0.108	0	0.8482	0.0493	0.1025	0	0.7387	0.0778	0.1835	0	0.6522	0.0136	0.3342	1	0	1
11029	53	2	2	0	0	1	0	0.6402	0.0161	0.3437	2	0.0016	0.0012	0.9972	2	0.0241	0.2452	0.7307	0	0.692	0.2595	0.0485	2	0.197	0.0978	0.7052	2	0.0042	0.0442	0.9516	2	0.2165	0.118	0.6655	2	0.0496	0.0094	0.941	2	0.0365	0.3856	0.5779	2	0.0144	0.0247	0.9609	0	1	0
11030	56	2	2	0	0	1	1	0.0048	0.74	0.2552	0	0.9569	0.0185	0.0246	0	0.5433	0.2861	0.1706	0	0.7057	0.0326	0.2617	0	0.8802	0.0549	0.0649	0	0.5115	0.3345	0.154	2	0.2962	0.1161	0.5877	2	0.0703	0.2577	0.672	2	0.0385	0.1091	0.8524	2	0.0083	0.0862	0.9055	0	1	0
11031	53	2	2	0	0	1	2	0.2263	0.0631	0.7106	2	0.0859	0.0614	0.8527	2	0.1656	0.1106	0.7238	2	0.1263	0.1782	0.6955	2	0.4466	0.0423	0.5111	2	0.2653	0.0518	0.6829	2	0.0076	0.0157	0.9767	2	0.0027	0.0157	0.9816	2	0.0327	0.0043	0.963	2	0.1027	0.1776	0.7197	2	0	0
11032	50	2	2	0	0	1	2	0.1572	0.0674	0.7754	2	0.0318	0.0713	0.8969	2	0.1007	0.1948	0.7045	2	0.0151	0.0842	0.9007	2	0.2959	0.136	0.5681	2	0.0381	0.0139	0.948	2	0.1125	0.2526	0.6349	2	0.0712	0.3567	0.5721	2	0.1317	0.1107	0.7576	2	0.0331	0.0065	0.9604	2	0	0
11033	93	1	1	0	1	0	1	0.1518	0.5452	0.303	1	0.4421	0.5421	0.0158	1	0.1522	0.7623	0.0855	1	0.0087	0.9031	0.0882	1	0.1522	0.6127	0.2351	1	0.0031	0.9504	0.0465	1	0.0955	0.8741	0.0304	1	0.0023	0.8356	0.1621	1	0.3577	0.5721	0.0702	1	0.0183	0.8084	0.1733	1	0	1
11034	56	1	1	0	1	0	1	0.0371	0.8934	0.0695	1	0.2367	0.5817	0.1816	1	0.2138	0.5967	0.1895	1	0.0014	0.9681	0.0305	1	0.0338	0.7264	0.2398	1	0.0288	0.9516	0.0196	1	0.0252	0.8306	0.1442	1	0.1745	0.7277	0.0978	1	0.0029	0.9831	0.014	1	0.1124	0.8616	0.026	1	0	1
11035	62	1	1	0	1	0	1	0.1699	0.7129	0.1172	1	0.299	0.5801	0.1209	1	0.1767	0.6414	0.1819	1	0.3108	0.5996	0.0896	1	0.0116	0.9477	0.0407	1	0.1237	0.5548	0.3215	1	0.3038	0.6828	0.0134	1	0.1067	0.7053	0.188	1	0.0591	0.7395	0.2014	1	0.0493	0.9446	0.0061	1	0	1
11036	57	2	2	0	0	1	2	0.2196	0.1013	0.6791	2	0.2606	0.0667	0.6727	2	0.0027	0.264	0.7333	2	0.0408	0.4451	0.5141	2	0.1626	0.0407	0.7967	2	0.0005	0.0001	0.9994	2	0.037	0.0102	0.9528	2	0.0352	0.0197	0.9451	2	0.0172	0.3617	0.6211	2	0.0391	0.0116	0.9493	2	0	0
11037	44	0	0	1	0	0	0	0.9212	0.0237	0.0551	0	0.6747	0.2833	0.042	0	0.9027	0.0099	0.0874	0	0.5771	0.4127	0.0102	0	0.6998	0.0902	0.21	0	0.556	0.0774	0.3666	0	0.8549	0.0202	0.1249	0	0.9634	0.0108	0.0258	0	0.8744	0.0182	0.1074	0	0.5807	0.1372	0.2821	0	1	0
11038	40	0	0	1	0	0	0	0.5192	0.3318	0.149	0	0.5967	0.3424	0.0609	0	0.517	0.376	0.107	0	0.5645	0.1942	0.2413	0	0.7252	0.1265	0.1483	0	0.8393	0.0327	0.128	0	0.899	0.0175	0.0835	0	0.7088	0.2713	0.0199	0	0.6436	0.2107	0.1457	0	0.8059	0.097	0.0971	0	1	0
11039	38	0	0	1	0	0	0	0.8441	0.0014	0.1545	0	0.8221	0.1204	0.0575	0	0.535	0.3708	0.0942	0	0.5448	0.1015	0.3537	0	0.8757	0.1129	0.0114	0	0.7631	0.0052	0.2317	0	0.829	0.1281	0.0429	0	0.602	0.2668	0.1312	0	0.9363	0.037	0.0267	0	0.8227	0.112	0.0653	0	1	0
11040	31	1	1	0	1	0	1	0.0837	0.6823	0.234	1	0.0884	0.7084	0.2032	1	0.3097	0.5851	0.1052	1	0.0756	0.7891	0.1353	1	0.0536	0.9463	0.0001	1	0.1257	0.6431	0.2312	1	0.0954	0.6841	0.2205	1	0.2304	0.714	0.0556	1	0.0988	0.6248	0.2764	1	0.0274	0.7022	0.2704	1	0	1
11041	50	1	1	0	1	0	1	0.0527	0.887	0.0603	1	0.0989	0.8566	0.0445	1	0.1069	0.7692	0.1239	1	0.0734	0.7668	0.1598	1	0.0136	0.986	0.0004	1	0.1301	0.6161	0.2538	1	0.1015	0.8315	0.067	1	0.0102	0.9841	0.0057	1	0.0735	0.8899	0.0366	1	0.0545	0.6534	0.2921	1	0	1
11042	46	1	1	0	1	0	0	0.7431	0.1387	0.1182	0	0.6821	0.0904	0.2275	1	0.1099	0.6742	0.2159	0	0.6176	0.0595	0.3229	1	0.0092	0.9343	0.0565	1	0.0155	0.9513	0.0332	1	0.0315	0.9452	0.0233	1	0.3377	0.5587	0.1036	1	0.1781	0.7052	0.1167	1	0.1285	0.7931	0.0784	0	1	0
11043	67	1	1	0	1	0	1	0.1086	0.8286	0.0628	1	0.052	0.8774	0.0706	1	0.1806	0.8164	0.003	1	0.2488	0.7026	0.0486	1	0.1195	0.8344	0.0461	1	0.0192	0.9471	0.0337	1	0.1368	0.7642	0.099	1	0.1307	0.6629	0.2064	1	0.2741	0.5903	0.1356	1	0.0917	0.5992	0.3091	0	1	0
11044	60	1	1	0	1	0	1	0.0223	0.9648	0.0129	1	0.065	0.7665	0.1685	1	0.1813	0.6198	0.1989	1	0.1492	0.739	0.1118	1	0.2764	0.6995	0.0241	1	0.059	0.838	0.103	1	0.0075	0.9075	0.085	1	0.1335	0.8474	0.0191	1	0.0901	0.6775	0.2324	1	0.0957	0.8474	0.0569	1	0	1
11045	52	1	1	0	1	0	1	0.0499	0.8836	0.0665	1	0.2214	0.7481	0.0305	1	0.1627	0.5739	0.2634	1	0.1668	0.8096	0.0236	1	0.0528	0.7572	0.19	1	0.0126	0.9443	0.0431	1	0.0234	0.9278	0.0488	1	0.0067	0.9525	0.0408	1	0.0562	0.9246	0.0192	1	0.0524	0.937	0.0106	1	0	1
11046	62	0	0	1	0	0	0	0.8731	0.0234	0.1035	0	0.5938	0.1114	0.2948	0	0.6944	0.0241	0.2815	0	0.6425	0.2577	0.0998	0	0.5205	0.4451	0.0344	0	0.8562	0.1325	0.0113	0	0.7769	0.2079	0.0152	0	0.7085	0.0894	0.2021	0	0.5724	0.421	0.0066	0	0.9123	0.0168	0.0709	1	0	1
11047	45	1	1	0	1	0	1	0.0528	0.7225	0.2247	1	0.2932	0.5689	0.1379	1	0.0419	0.8533	0.1048	1	0.1112	0.7132	0.1756	1	0.0038	0.6933	0.3029	1	0.1521	0.6145	0.2334	1	0.15	0.5954	0.2546	1	0.1786	0.7801	0.0413	1	0.1211	0.6892	0.1897	1	0.3559	0.5578	0.0863	1	0	1
11048	61	1	1	0	1	0	1	0.0286	0.7306	0.2408	1	0.0101	0.9435	0.0464	1	0.0817	0.656	0.2623	1	0.0883	0.5662	0.3455	1	0.2049	0.6426	0.1525	1	0.1228	0.6818	0.1954	1	0.1238	0.7662	0.11	1	0.0819	0.9176	0.0005	1	0.1428	0.6935	0.1637	1	0.0189	0.7543	0.2268	1	0	1
11049	62	0	0	1	0	0	0	0.5908	0.3525	0.0567	0	0.573	0.1289	0.2981	0	0.8232	0.0554	0.1214	0	0.7658	0.0341	0.2001	0	0.7663	0.032	0.2017	0	0.9516	0.0006	0.0478	0	0.7085	0.2351	0.0564	0	0.8622	0.1092	0.0286	0	0.6374	0.2886	0.074	0	0.883	0.0809	0.0361	0	1	0
11050	68	0	0	1	0	0	2	0.0288	0.0431	0.9281	2	0.0263	0.2556	0.7181	2	0.2116	0.025	0.7634	2	0.2033	0.0065	0.7902	2	0.1202	0.2151	0.6647	2	0.281	0.0401	0.6789	2	0.0176	0.0772	0.9052	2	0.1163	0.0039	0.8798	2	0.2169	0.148	0.6351	2	0.1382	0.1832	0.6786	2	0	0
11051	51	0	0	1	0	0	0	0.9855	0.002	0.0125	0	0.585	0.4123	0.0027	0	0.9834	0.0074	0.0092	0	0.9857	0.0079	0.0064	0	0.9563	0.0256	0.0181	0	0.8967	0.0586	0.0447	0	0.7346	0.0327	0.2327	0	0.6691	0.115	0.2159	0	0.6941	0.0533	0.2526	0	0.6487	0.0284	0.3229	1	0	1
11052	49	0	0	1	0	0	2	0.0027	0.0007	0.9966	2	0.0599	0.0372	0.9029	2	0.0802	0.028	0.8918	2	0.0191	0.0085	0.9724	1	0.3793	0.6008	0.0199	0	0.6551	0.3034	0.0415	0	0.7608	0.1056	0.1336	0	0.682	0.2013	0.1167	0	0.9347	0.0417	0.0236	0	0.8985	0.0958	0.0057	2	0	0
11053	74	2	2	0	0	1	0	0.6565	0.2425	0.101	2	0.0032	0.0676	0.9292	2	0.0634	0.037	0.8996	0	0.6319	0.218	0.1501	2	0.2691	0.2104	0.5205	2	0.1395	0.2092	0.6513	2	0.1285	0.0344	0.8371	2	0.1067	0.3136	0.5797	2	0.1208	0.0551	0.8241	2	0.1495	0.0288	0.8217	0	1	0
11054	60	2	2	0	0	1	2	0.0076	0.0318	0.9606	2	0.2203	0.1784	0.6013	2	-5.33E-17	0.0025	0.9975	2	0.0542	0.0325	9.13E-01	2	0.0978	0.0633	0.8389	2	0.2947	0.1375	5.68E-01	2	2.10E-01	0.0723	0.7173	2	0.1467	0.0175	0.8358	2	0.0495	0.3186	0.6319	2	0.0042	0.0365	0.9593	2	0	0
11055	77	1	1	0	1	0	1	0.1118	0.7128	0.1754	1	0.0407	0.9342	0.0251	1	0.0008	0.9922	0.007	1	0.2873	0.6421	0.0706	1	0.1752	0.7323	0.0925	1	0.0005	0.9916	0.0079	1	0.072	0.8333	0.0947	1	0.2596	0.7056	0.0348	1	0.258	0.6695	0.0725	1	0.0686	0.9083	0.0231	1	0	1
11056	52	0	0	1	0	0	0	0.9366	0.0231	0.0403	0	0.8439	0.0964	0.0597	0	0.9049	0.0571	0.038	0	0.6473	0.0209	0.3318	0	0.527	0.1356	0.3374	0	0.7074	0.1641	0.1285	0	0.5102	0.0794	0.4104	0	0.9195	0.0749	0.0056	0	0.6306	0.1139	0.2555	0	0.7229	0.0861	0.191	0	1	0
11057	20	0	0	1	0	0	0	0.6447	0.1057	0.2496	0	0.8777	0.052	0.0703	0	0.7903	0.032	0.1777	0	0.6502	0.2351	0.1147	0	0.5348	0.3983	0.0669	0	0.7343	0.252	0.0137	0	0.9802	0.0179	0.0019	0	0.9877	0.0112	0.0011	0	0.9558	0.039	0.0052	0	0.6579	0.114	0.2281	0	1	0
11058	41	1	1	0	1	0	1	0.0634	0.7072	0.2294	1	0.0515	0.9172	0.0313	1	0.0015	0.9608	0.0377	1	0.0147	0.959	0.0263	1	0.0061	0.9633	0.0306	1	0.0853	0.7583	0.1564	1	0.1057	0.7089	0.1854	1	0.0569	0.9254	0.0177	1	0.0076	0.9702	0.0222	1	0.2727	0.7247	0.0026	1	0	1
11059	71	2	2	0	0	1	2	0.3021	0.0597	0.6382	2	0.0156	0.003	0.9814	2	0.0608	0.2143	0.7249	2	0.2659	0.1959	0.5382	2	0.1185	0.0956	0.7859	2	0.0204	0.0573	0.9223	2	0.0201	0.0716	0.9083	2	0.0816	0.055	0.8634	2	0.0358	0.0602	0.904	2	0.0303	0.2471	0.7226	2	0	0
11060	48	1	1	0	1	0	0	0.8055	0.052	0.1425	1	0.0889	0.6597	0.2514	1	0.1443	0.748	0.1077	0	0.5805	0.2613	0.1582	1	0.1041	0.7182	0.1777	1	0.1356	0.861	0.0034	1	0.0182	0.9817	0.0001	1	0.0473	0.8967	0.056	1	0.4286	0.5584	0.013	1	0.1074	0.6589	0.2337	0	1	0
11061	41	1	1	0	1	0	1	0.0228	0.9508	0.0264	1	0.1962	0.7802	0.0236	1	0.0202	0.9606	0.0192	1	0.1496	0.6648	0.1856	1	0.2782	0.5783	0.1435	1	0.0037	0.9479	0.0484	1	0.0567	0.9277	0.0156	1	0.085	0.7193	0.1957	1	0.0779	0.8921	0.03	1	0.4169	0.5797	0.0034	1	0	1
11062	47	2	2	0	0	1	1	0.0172	0.9777	0.0051	1	0.0353	0.6112	0.3535	1	0.4162	0.5049	0.0789	1	0.0414	0.9231	0.0355	1	0.0253	0.965	0.0097	1	0.1439	0.8212	0.0349	0	0.9054	0.0386	0.056	1	0.0446	0.5845	0.3709	1	0.0427	0.7586	0.1987	0	0.8223	0.0937	0.084	1	0	1
11063	28	0	0	1	0	0	0	0.6445	0.1539	0.2016	0	0.8759	0.0331	0.091	0	0.6208	0.0759	0.3033	0	0.8881	0.0778	0.0341	0	0.6423	0.2993	0.0584	0	0.8162	0.1748	0.009	0	0.5655	0.0804	0.3541	0	0.7164	0.0959	0.1877	0	0.8031	0.1842	0.0127	0	0.5518	0.0316	0.4166	0	1	0
11064	38	0	0	1	0	0	0	0.5037	0.3745	0.1218	0	0.9742	0.0076	0.0182	0	0.8071	0.1472	0.0457	0	0.6898	0.0667	0.2435	0	0.5539	0.1716	0.2745	0	0.7754	0.0222	0.2024	0	0.727	0.0883	0.1847	0	0.858	0.106	0.036	0	0.9521	0.0332	0.0147	0	0.7354	0.2173	0.0473	0	1	0
11065	62	0	0	1	0	0	0	0.7531	0.152	0.0949	0	0.5698	0.3688	0.0614	0	0.5535	0.301	0.1455	0	0.8147	0.0509	0.1344	0	0.7536	0.1529	0.0935	0	0.8963	0.038	0.0657	0	0.5937	0.0534	0.3529	0	0.7475	0.092	0.1605	0	0.8723	0.0806	0.0471	0	0.7531	0.042	0.2049	0	1	0
11066	62	0	0	1	0	0	2	0.0823	0.0505	0.8672	2	0.0788	0.1125	0.8087	2	0.0103	0.035	0.9547	2	0.1143	0.3849	0.5008	1	0.0486	0.9439	0.0075	1	0.1039	0.8106	0.0855	0	0.6951	0.251	0.0539	1	0.0119	0.9838	0.0043	0	0.8985	0.0073	0.0942	0	0.5992	0.2438	0.157	2	0	0
11067	61	1	1	0	1	0	1	0.104	0.6609	0.2351	1	0.0013	0.5534	0.4453	1	0.0086	0.9303	0.0611	1	0.0304	0.6658	0.3038	1	0.1243	0.8258	0.0499	1	0.0318	0.956	0.0122	1	0.043	0.5645	0.3925	1	0.1416	0.807	0.0514	1	0.0762	0.7313	0.1925	1	0.2398	0.6663	0.0939	1	0	1
11068	47	0	0	1	0	0	1	0.195	0.7191	0.0859	1	0.1656	0.8203	0.0141	0	0.5599	0.3544	0.0857	1	0.0781	0.7782	0.1437	0	0.6668	0.3277	0.0055	0	0.6513	0.2831	0.0656	0	0.865	0.0564	0.0786	0	0.6724	0.0145	0.3131	0	0.9212	0.0543	0.0245	0	0.763	0.0457	0.1913	1	0	1
11069	63	1	1	0	1	0	1	0.1626	0.6736	0.1638	1	0.3042	0.555	0.1408	1	0.0783	0.5283	0.3934	1	0.0317	0.8065	0.1618	1	0.3965	0.5186	0.0849	1	0.2674	0.7119	0.0207	1	0.2686	0.6903	0.0411	1	0.1702	0.6578	0.172	1	0.0072	0.9858	0.007	1	0.2182	0.7704	0.0114	1	0	1
11070	48	2	2	0	0	1	2	0.3628	0.0897	0.5475	2	0.0201	0.0255	0.9544	2	0.1411	0.1865	0.6724	2	0.0804	0.1557	0.7639	2	0.0755	0.0471	0.8774	2	0.2119	0.0629	0.7252	2	0.2029	0.2971	0.5	2	0.1013	0.1349	0.7638	2	0.0283	0.0075	0.9642	2	0.097	0.0792	0.8238	2	0	0
11071	56	1	1	0	1	0	1	0.1492	0.7659	0.0849	1	0.1422	0.5273	0.3305	1	0.0427	0.8284	0.1289	1	0.0494	0.5183	0.4323	1	0.2816	0.6619	0.0565	1	0.1714	0.5556	0.273	1	0.374	0.5386	0.0874	1	0.2558	0.6571	0.0871	1	0.1077	0.802	0.0903	1	0.171	0.731	0.098	1	0	1
11072	67	0	0	1	0	0	1	0.2411	0.6671	0.0918	0	0.8039	0.0211	0.175	0	0.9306	0.0074	0.062	1	0.2098	0.5286	0.2616	0	0.8632	0.0715	0.0653	0	0.7792	0.1054	0.1154	0	0.9637	0.0336	0.0027	0	0.903	0.0826	0.0144	0	0.5691	0.2813	0.1496	0	0.9721	0.0069	0.021	1	0	1
11073	46	0	0	1	0	0	0	0.9059	0.0598	0.0343	0	0.7647	0.1621	0.0732	0	0.5069	0.2513	0.2418	0	0.514	0.0356	0.4504	0	0.7921	0.1546	0.0533	0	0.7335	0.2364	0.0301	0	0.9588	0.0009	0.0403	0	0.8991	0.0629	0.038	0	0.8856	0.0721	0.0423	0	0.8914	0.0572	0.0514	0	1	0
11074	47	1	1	0	1	0	1	0.0507	0.824	0.1253	1	0.1914	0.7772	0.0314	1	0.2626	0.6162	0.1212	1	0.0888	0.9024	0.0088	1	0.0328	0.8045	0.1627	1	0.0064	0.9694	0.0242	1	0.0383	0.7122	0.2495	1	0.031	0.9458	0.0232	1	0.0633	0.5528	0.3839	1	0.139	0.5771	0.2839	1	0	1
11075	58	0	0	1	0	0	0	0.8643	0.0009	0.1348	0	0.7644	0.0417	0.1939	0	0.9064	0.0658	0.0278	0	0.8796	0.0003	0.1201	0	0.8636	0.0024	0.134	0	0.9104	0.0825	0.0071	0	0.7649	0.1709	0.0642	0	0.844	0.0792	0.0768	0	0.5749	0.2442	0.1809	0	0.8269	0.0794	0.0937	0	1	0
11076	59	0	0	1	0	0	0	0.8176	0.078	0.1044	0	0.9153	0.0617	0.023	0	0.6267	0.1565	0.2168	0	0.5072	0.1759	0.3169	0	0.7367	0.1899	0.0734	0	0.5293	0.2735	0.1972	0	0.956	0.0041	0.0399	0	0.5703	0.3174	0.1123	0	0.8769	0.0414	0.0817	0	0.5888	0.2697	0.1415	0	1	0
11077	54	2	2	0	0	1	1	0.2707	0.5855	0.1438	0	0.5977	0.0048	0.3975	0	0.6931	0.0512	0.2557	1	0.1581	0.6278	0.2141	0	0.884	0.0569	0.0591	0	0.987	0.0027	0.0103	2	0.1353	0.2051	0.6596	0	0.9083	0.0395	0.0522	0	0.6519	0.3226	0.0255	2	0.2802	0.0506	0.6692	1	0	1
11078	49	0	0	1	0	0	0	0.9552	0.0426	0.0022	0	0.6567	0.3135	0.0298	0	0.7869	0.0932	0.1199	0	0.6363	0.1283	0.2354	0	0.6145	0.243	0.1425	0	0.9246	0.0006	0.0748	0	0.8135	0.0794	0.1071	0	0.9774	0.0177	0.0049	0	0.7723	0.0657	0.162	0	0.7843	0.0433	0.1724	0	1	0
11079	50	0	0	1	0	0	0	0.6641	0.0224	0.3135	0	0.6122	0.2438	0.144	0	0.881	0.0156	0.1034	0	0.8636	0.0013	0.1351	0	0.7131	0.0654	0.2215	0	0.994	0.0022	0.0038	0	0.8488	0.0896	0.0616	0	0.7477	0.0143	0.238	0	0.8768	0.0034	0.1198	0	0.7157	0.2196	0.0647	0	1	0
11080	30	2	2	0	0	1	2	0.172	0.0297	0.7983	2	0.3679	0.0162	0.6159	2	0.3557	0.0762	0.5681	2	0.0794	0.0028	0.9178	2	0.0299	0.2051	0.765	2	0.1721	0.0472	0.7807	2	0.1532	0.0819	0.7649	2	0.2896	0.0023	0.7081	2	0.1367	0.2608	0.6025	2	0.0292	0.3489	0.6219	2	0	0
11081	69	1	1	0	1	0	2	0.0266	0.2458	0.7276	2	0.02	0.215	0.765	2	0.2136	0.0069	0.7795	2	0.0505	0.0086	0.9409	2	0.0336	0.3787	0.5877	2	0.0591	0.117	0.8239	2	0.1184	0.0244	0.8572	2	0.0202	0.0822	0.8976	2	0.0159	0.239	0.7451	2	0.0966	0.0577	0.8457	2	0	0
11082	69	2	2	0	0	1	2	0.1147	0.0369	0.8484	2	0.2451	0.0182	0.7367	2	0.1625	0.2147	0.6228	2	0.1329	0.3228	0.5443	2	0.2199	0.0209	0.7592	2	0.1065	0.1486	0.7449	2	0.1316	0.3095	0.5589	2	0.0623	0.0673	0.8704	2	0.021	0.0295	0.9495	2	0.0087	0.2048	0.7865	2	0	0
11083	63	2	2	0	0	1	2	0.1121	0.2989	0.589	2	0.0086	0.0454	0.946	2	0.0706	0.1856	0.7438	2	0.0408	0.0102	0.949	2	0.0297	0.0096	0.9607	2	0.0032	0.005	0.9918	2	0.027	0.1674	0.8056	2	0.021	0.035	0.944	2	0.0169	0.1233	0.8598	2	0.0411	0.0536	0.9053	2	0	0
11084	61	2	2	0	0	1	2	0.1889	0.0038	0.8073	2	0.4151	0.0498	0.5351	2	0.0892	0.2386	0.6722	2	0.1509	0.204	0.6451	2	0.0334	0.2734	0.6932	2	0.0877	0.1393	0.773	2	0.169	0.2193	0.6117	2	0.0153	0.2766	0.7081	2	0.1828	0.2604	0.5568	2	0.0145	0.062	0.9235	2	0	0
11085	74	2	2	0	0	1	1	0.0743	0.8588	0.0669	0	0.7212	0.0369	0.2419	0	0.5526	0.2511	0.1963	0	0.6207	0.1875	0.1918	0	0.5659	0.2816	0.1525	0	0.748	0.2454	0.0066	2	0.2001	0.0626	0.7373	0	0.6729	0.2454	0.0817	2	0.1776	0.1366	0.6858	2	0.0489	0.0858	0.8653	1	0	1
11086	44	2	2	0	0	1	1	0.0664	0.6579	0.2757	0	0.8636	0.1119	0.0245	1	0.0165	0.5098	0.4737	1	0.2036	0.5251	0.2713	1	0.0091	0.9885	0.0024	0	0.5554	0.3683	0.0763	0	0.8023	0.0942	0.1035	0	0.8182	0.0996	0.0822	0	0.9466	0.0346	0.0188	0	0.8721	0.0469	0.081	1	0	1
11087	45	0	0	1	0	0	0	0.6244	0.1815	0.1941	0	0.5472	0.1815	0.2713	0	0.6622	0.0646	0.2732	0	0.6598	0.0823	0.2579	0	0.7551	0.0147	0.2302	0	0.5838	0.171	0.2452	0	0.7963	0.056	0.1477	0	0.6446	0.3119	0.0435	0	0.8658	0.0357	0.0985	0	0.74	0.1679	0.0921	0	1	0
11088	46	0	0	1	0	0	0	0.6334	0.2379	0.1287	0	0.7741	0.1559	0.07	0	0.8873	0.0922	0.0205	0	0.9444	0.0476	0.008	0	0.5527	0.3536	0.0937	0	0.9712	0.0042	0.0246	0	0.9773	0.0211	0.0016	0	0.8946	0.0832	0.0222	0	0.8063	0.117	0.0767	0	0.5747	0.3975	0.0278	0	1	0
11089	53	2	2	0	0	1	1	0.0137	0.9635	0.0228	0	0.6912	0.2421	0.0667	0	0.5489	0.3014	0.1497	0	0.7749	0.1311	0.094	0	0.687	0.1403	0.1727	0	0.8032	0.1041	0.0927	2	0.0406	0.386	0.5734	0	0.8594	0.0385	0.1021	2	0.1419	0.0465	0.8116	2	0.1391	0.2081	0.6528	1	0	1
11090	44	0	0	1	0	0	0	0.5742	0.0076	0.4182	0	0.5163	0.4274	0.0563	0	0.784	0.1981	0.0179	0	0.7838	0.0757	0.1405	0	0.962	0.0066	0.0314	0	0.5318	0.0778	0.3904	0	0.7472	0.1405	0.1123	0	0.7406	0.0857	0.1737	0	0.9226	0.0355	0.0419	0	0.6332	0.2369	0.1299	0	1	0
11091	56	0	0	1	0	0	0	0.5196	0.195	0.2854	0	0.8532	0.1412	0.0056	0	0.8199	0.146	0.0341	0	0.7505	0.2481	0.0014	0	0.6864	0.13	0.1836	0	0.6244	0.3349	0.0407	0	0.9616	0.013	0.0254	0	0.8115	0.0574	0.1311	0	0.9592	0.0012	0.0396	0	0.7196	0.1808	0.0996	0	1	0
11092	56	1	1	0	1	0	1	0.0021	0.7826	0.2153	1	0.0238	0.9555	0.0207	1	0.0997	0.5	0.4003	1	0.1657	0.8287	0.0056	1	0.0124	0.8048	0.1828	1	0.2798	0.5771	0.1431	1	0.195	0.5837	0.2213	1	0.2325	0.7243	0.0432	1	0.0508	0.666	0.2832	1	0.079	0.867	0.054	1	0	1
11093	56	2	2	0	0	1	2	0.0035	0.0008	0.9957	2	0.1686	0.0701	0.7613	2	0.2115	0.2014	0.5871	2	0.0976	0.0185	0.8839	2	0.1681	0.1215	0.7104	2	0.3717	0.0294	0.5989	2	0.1675	0.003	0.8295	2	0.0456	0.0632	0.8912	2	0.0717	0.3303	0.598	2	0.1379	0.0099	0.8522	2	0	0
11094	73	2	2	0	0	1	2	0.0261	0.0707	0.9032	2	0.03	0.2439	0.7261	2	0.2183	0.1225	0.6592	2	0.095	0.0076	0.8974	2	0.2749	0.0368	0.6883	2	0.1232	0.0941	0.7827	2	0.1117	0.0272	0.8611	2	0.0055	0.0117	0.9828	2	0.0319	0.0335	0.9346	2	0.0628	0.0051	0.9321	2	0	0
11095	46	1	1	0	1	0	1	0.3615	0.5313	0.1072	1	0.0383	0.8244	0.1373	1	0.0048	0.8888	0.1064	1	0.0624	0.6195	0.3181	1	0.2779	0.7119	0.0102	1	0.0461	0.8251	0.1288	1	0.0008	0.8995	0.0997	1	0.0914	0.8737	0.0349	1	0.2272	0.7619	0.0109	1	0.0236	0.9725	0.0039	0	1	0
11096	45	2	2	0	0	1	2	0.138	0.1335	0.7285	2	0.0898	0.0041	0.9061	2	0.1399	0.0815	0.7786	2	0.0756	0.0009	0.9235	2	0.0658	0.1184	0.8158	2	0.033	0.0081	0.9589	2	0.01	0.0553	0.9347	2	0.014	0.0916	0.8944	2	0.1601	0.2089	0.631	2	0.1868	0.173	0.6402	2	0	0
11097	50	2	2	0	0	1	2	0.0671	0.0163	0.9166	2	0.0137	0.0593	0.927	2	0.0083	0.0166	0.9751	2	0.0794	0.0205	0.9001	2	0.0274	0.136	0.8366	2	0.2005	0.2833	0.5162	2	0.4435	0.0076	0.5489	2	0.0969	0.1051	0.798	2	0.0504	0.3885	0.5611	2	0.0064	0.0631	0.9305	2	0	0
11098	56	0	0	1	0	0	0	0.6111	0.2973	0.0916	0	0.8651	0.0967	0.0382	0	0.7944	0.1544	0.0512	0	0.8424	0.1529	0.0047	0	0.9085	0.0622	0.0293	0	0.863	0.0428	0.0942	0	0.5342	0.3823	0.0835	0	0.7161	0.0225	0.2614	0	0.7882	0.0615	0.1503	0	0.7608	0.1628	0.0764	0	1	0
11099	61	2	2	0	0	1	2	0.3124	0.0683	0.6193	2	0.048	0.0043	0.9477	2	0.366	0.0041	0.6299	2	0.0048	0.1584	0.8368	2	0.042	0.179	0.779	2	0.0047	0.0002	0.9951	2	0.0225	0.1428	0.8347	2	0.0195	0.1503	0.8302	2	0.015	0.0722	0.9128	2	0.0654	0.1855	0.7491	2	0	0
11100	56	1	1	0	1	0	1	0.0206	0.9291	0.0503	1	0.1321	0.7544	0.1135	1	0.1636	0.7759	0.0605	1	0.0456	0.9474	0.007	1	0.1864	0.721	0.0926	1	0.2299	0.5395	0.2306	1	0.4655	0.5126	0.0219	1	0.0935	0.8694	0.0371	1	0.0448	0.6221	0.3331	1	0.2256	0.6993	0.0751	1	0	1
11101	57	1	1	0	1	0	1	0.12	0.6296	0.2504	1	0.3373	0.5337	0.129	1	0.0725	0.6048	0.3227	1	0.1494	0.5648	0.2858	1	0.1409	0.6476	0.2115	1	0.0194	0.9551	0.0255	1	0.2104	0.6161	0.1735	1	0.0351	0.8671	0.0978	1	0.0359	0.9458	0.0183	1	0.0706	0.7707	0.1587	1	0	1
11102	47	0	0	1	0	0	0	0.9679	0.0234	0.0087	0	0.9972	0.002	0.0008	0	0.6686	0.0275	0.3039	0	0.9253	0.0489	0.0258	0	0.6806	0.0641	0.2553	0	0.5494	0.1194	0.3312	0	0.7654	0.2135	0.0211	0	0.6294	0.0403	0.3303	0	0.92	0.0458	0.0342	0	0.6314	0.1209	0.2477	0	1	0
11103	59	0	0	1	0	0	2	0.0828	0.0395	0.8777	2	0.2982	0.0488	0.653	2	0.002	0.0782	0.9198	2	0.093	0.1421	0.7649	2	0.0203	0.4008	0.5789	1	0.1855	0.7976	0.0169	1	0.1267	0.8726	0.0007	1	0.0905	0.8769	0.0326	1	0.2813	0.6757	0.043	1	0.0293	0.5649	0.4058	2	0	0
11104	53	1	1	0	1	0	1	0.0191	0.9025	0.0784	1	0.0174	0.7827	0.1999	1	0.1256	0.7513	0.1231	1	0.0296	0.6815	0.2889	1	0.0224	0.8433	0.1343	1	0.2909	0.5745	0.1346	1	0.0837	0.9128	0.0035	1	0.3865	0.6005	0.013	1	0.1896	0.6374	0.173	1	0.143	0.7558	0.1012	1	0	1
11105	50	2	2	0	0	1	2	0.0444	0.2565	0.6991	2	0.1593	0.0642	0.7765	2	0.1606	0.1868	0.6526	2	0.4083	0.0492	0.5425	2	0.036	0.3629	0.6011	2	0.0134	0.0273	0.9593	2	0.0912	0.0606	0.8482	2	0.1077	0.0847	0.8076	2	0.0319	0.0839	0.8842	2	0.2048	0.213	0.5822	2	0	0
11106	67	2	2	0	0	1	2	0.4215	0.02	0.5585	2	0.3184	0.0304	0.6512	2	0.1806	0.1118	0.7076	2	0.1603	0.0513	0.7884	2	0.0064	0.1703	0.8233	2	0.0031	0.1483	0.8486	2	0.1781	0.1446	0.6773	2	0.15	0.0584	0.7916	2	0.0232	0.1938	0.783	2	0.028	0.0918	0.8802	2	0	0
11107	46	1	1	0	1	0	1	0.1713	0.8131	0.0156	1	0.0602	0.8592	0.0806	1	0.0595	0.7462	0.1943	1	0.3657	0.5294	0.1049	1	0.2231	0.7748	0.0021	1	0.1413	0.6783	0.1804	1	0.0194	0.9624	0.0182	1	0.1666	0.6187	0.2147	1	0.0009	0.7971	0.202	1	0.0234	0.976	0.0006	1	0	1
11108	58	1	1	0	1	0	1	0.0674	0.6644	0.2682	1	0.2407	0.7032	0.0561	1	0.0915	0.8934	0.0151	1	0.1046	0.8589	0.0365	1	0.1528	0.727	0.1202	1	0.0771	0.9192	0.0037	1	0.134	0.5956	0.2704	1	0.2475	0.5594	0.1931	1	0.1693	0.6069	0.2238	1	0.311	0.6452	0.0438	1	0	1
11109	60	2	2	0	0	1	2	0.1627	0.1403	0.697	2	0.1679	0.1114	0.7207	2	0.1697	0.0073	0.823	2	0.2362	0.0125	0.7513	2	0.326	0.1553	0.5187	2	0.0005	0.0007	0.9988	2	0.0332	0.228	0.7388	2	0.2117	0.0912	0.6971	2	0.3826	0.067	0.5504	2	0.0356	0.3509	0.6135	2	0	0
11110	56	0	0	1	0	0	0	0.8718	0.1063	0.0219	0	0.837	0.0448	0.1182	0	0.9871	0.0113	0.0016	0	0.8103	0.1624	0.0273	0	0.8194	0.0173	0.1633	0	0.883	0.0539	0.0631	0	0.9961	0.0018	0.0021	0	0.9032	0.0551	0.0417	0	0.9716	0.0034	0.025	0	0.8528	0.0296	0.1176	0	1	0
11111	50	2	2	0	0	1	1	0.083	0.7489	0.1681	0	0.6796	0.0543	0.2661	0	0.9347	0.0105	0.0548	1	0.1321	0.5339	0.334	0	0.7761	0.2127	0.0112	0	0.788	0.1516	0.0604	2	0.2908	0.1046	0.6046	0	0.7221	0.1991	0.0788	2	0.2723	0.1381	0.5896	2	0.2722	0.0764	0.6514	1	0	1
11112	45	0	0	1	0	0	0	0.9085	0.0683	0.0232	0	0.5599	0.2775	0.1626	0	0.922	0.0639	0.0141	0	0.893	0.1069	0.0001	0	0.9823	0.0031	0.0146	0	0.5722	0.3637	0.0641	0	0.7454	0.048	0.2066	0	0.6711	0.0688	0.2601	0	0.8634	0.0766	0.06	0	0.8498	0.14	0.0102	0	1	0
11113	58	0	0	1	0	0	0	0.6458	0.1119	0.2423	0	0.878	0.0416	0.0804	0	0.809	0.0564	0.1346	0	0.9036	0.0151	0.0813	0	0.7142	0.2687	0.0171	0	0.8649	0.0995	0.0356	0	0.6716	0.0669	0.2615	0	0.5578	0.2676	0.1746	0	0.752	0.126	0.122	0	0.8657	0.0488	0.0855	0	1	0
11114	65	0	0	1	0	0	0	0.8257	0.1129	0.0614	0	0.6292	0.2129	0.1579	0	0.9472	0.0015	0.0513	0	0.7167	0.2338	0.0495	0	0.9769	0.0107	0.0124	0	0.8043	0.0532	0.1425	0	0.9142	0.0688	0.017	0	0.9092	0.0359	0.0549	0	0.6049	0.2192	0.1759	0	0.7968	0.0522	0.151	0	1	0
11115	43	1	1	0	1	0	1	0.1483	0.8461	0.0056	1	0.0626	0.69	0.2474	1	0.2612	0.7342	0.0046	1	0.2465	0.7008	0.0527	1	0.0475	0.9009	0.0516	1	0.0592	0.9125	0.0283	1	0.229	0.7453	0.0257	1	0.1337	0.5563	0.31	1	0.1476	0.6991	0.1533	1	0.0119	0.9736	0.0145	1	0	1
11116	32	0	0	1	0	0	0	0.6187	0.2132	0.1681	0	0.9234	0.0435	0.0331	0	0.5966	0.3695	0.0339	0	0.7327	0.2442	0.0231	0	0.9289	0.0343	0.0368	0	0.9981	0.0004	0.0015	0	0.9782	0.0072	0.0146	0	0.8607	0.0109	0.1284	0	0.8217	0.1082	0.0701	0	0.7871	0.077	0.1359	0	1	0
11117	57	2	2	0	0	1	2	0.415	0.0814	0.5036	2	0.0256	0.0567	0.9177	2	0.0411	0.3086	0.6503	2	0.0018	0.0012	0.997	2	0.0607	0.1849	0.7544	2	0.0031	0.0043	0.9926	2	0.0724	0.1685	0.7591	2	0.2859	0.0886	0.6255	2	0.0859	0.1746	0.7395	2	0.0016	0.1393	0.8591	2	0	0
11118	52	1	1	0	1	0	2	0.0125	0.3971	0.5904	2	0.2112	0.0492	0.7396	2	0.0761	0.3057	0.6182	2	0.0906	0.2265	0.6829	2	0.0333	0.0327	0.934	0	0.5375	0.0186	0.4439	0	0.5435	0.3489	0.1076	0	0.6765	0.31	0.0135	0	0.8299	0.1363	0.0338	0	0.8715	0.0539	0.0746	2	0	0
11119	68	1	1	0	1	0	1	0.0006	0.9591	0.0403	1	0.0959	0.8411	0.063	1	0.4038	0.5079	0.0883	1	0.2547	0.733	0.0123	1	0.0022	0.9962	0.0016	1	0.2439	0.6435	0.1126	1	0.0296	0.7636	0.2068	1	0.3135	0.6003	0.0862	1	0.3362	0.616	0.0478	1	0.0221	0.9047	0.0732	1	0	1
11120	52	2	2	0	0	1	0	0.584	0.1781	0.2379	2	0.0301	0.1061	0.8638	2	0.0515	0.1149	0.8336	2	0.0565	0.0327	0.9108	2	0.1189	0.2195	0.6616	2	0.0244	0.0741	0.9015	2	0.3921	0.0996	0.5083	2	0.0427	0.0733	0.884	2	0.0409	0.2075	0.7516	2	0.077	0.1697	0.7533	2	0	0
11121	71	1	1	0	1	0	1	0.1905	0.5254	0.2841	1	0.0034	0.9584	0.0382	1	0.0402	0.8181	0.1417	1	0.1605	0.8121	0.0274	1	0.0202	0.7689	0.2109	1	0.2998	0.5295	0.1707	1	0.1016	0.8593	0.0391	1	0.07	0.8722	0.0578	1	0.0161	0.905	0.0789	1	0.0489	0.936	0.0151	1	0	1
11122	60	0	0	1	0	0	0	0.558	0.2724	0.1696	0	0.5132	0.1895	0.2973	0	0.8216	0.1409	0.0375	0	0.9741	0.0196	0.0063	0	0.6249	0.153	0.2221	0	0.7382	0.0688	0.193	0	0.9564	0.0369	0.0067	0	0.8742	0.0935	0.0323	0	0.6433	0.1084	0.2483	0	0.6474	0.2284	0.1242	0	1	0
11123	53	1	1	0	1	0	1	0.0658	0.931	0.0032	1	0.1843	0.5986	0.2171	1	0.3951	0.5427	0.0622	1	0.0652	0.6654	0.2694	1	0.2811	0.5654	0.1535	1	0.1001	0.7368	0.1631	1	0.1996	0.7266	0.0738	1	0.3836	0.6121	0.0043	1	0.1915	0.6318	0.1767	1	0.2523	0.676	0.0717	1	0	1
11124	62	1	1	0	1	0	0	0.8762	0.0163	0.1075	0	0.5873	0.4071	0.0056	1	0.1441	0.8183	0.0376	0	0.8357	0.03	0.1343	1	0.0295	0.538	0.4325	1	0.1507	0.8265	0.0228	1	0.1952	0.5238	0.281	1	0.1612	0.699	0.1398	1	0.0074	0.81	0.1826	1	0.0381	0.8788	0.0831	0	1	0
11125	53	0	0	1	0	0	0	0.7851	0.1215	0.0934	0	0.8155	0.0901	0.0944	0	0.9691	0.009	0.0219	0	0.5607	0.1695	0.2698	0	0.8243	0.0483	0.1274	0	0.8925	0.103	0.0045	0	0.6377	0.2936	0.0687	0	0.7213	0.2604	0.0183	0	0.6446	0.0499	0.3055	0	0.787	0.1542	0.0588	0	1	0
11126	53	0	0	1	0	0	0	0.8067	0.078	0.1153	0	0.6823	0.0021	0.3156	0	0.75	0.2241	0.0259	0	0.505	0.1516	0.3434	0	0.5936	0.2282	0.1782	0	0.8619	0.078	0.0601	0	0.9338	0.0357	0.0305	0	0.7507	0.2191	0.0302	0	0.8538	0.0952	0.051	0	0.5651	0.221	0.2139	0	1	0
11127	51	0	0	1	0	0	0	0.5174	0.4261	0.0565	0	0.657	0.283	0.06	0	0.8456	0.1069	0.0475	0	0.6367	0.1872	0.1761	0	0.6291	0.3166	0.0543	0	0.8228	0.1708	0.0064	0	0.7235	0.0343	0.2422	0	0.6658	0.3089	0.0253	0	0.8922	0.0458	0.062	0	0.7251	0.0569	0.218	0	1	0
11128	57	2	2	0	0	1	2	0.1986	0.2825	0.5189	2	0.0022	0.0693	0.9285	2	0.0337	0.4576	0.5087	2	0.1548	0.148	0.6972	2	0.1587	0.0384	0.8029	2	0.0025	0.0868	0.9107	2	0.2156	0.1658	0.6186	2	0.0607	0.2781	0.6612	2	0.0518	0.0146	0.9336	2	0.0864	0.1627	0.7509	2	0	0
11129	51	1	1	0	1	0	1	0.1131	0.8107	0.0762	1	0.0839	0.8442	0.0719	1	0.3737	0.6179	0.0084	1	0.1085	0.8199	0.0716	1	0.0019	0.9962	0.0019	1	0.011	0.5712	0.4178	1	0.0952	0.8341	0.0707	1	0.104	0.7818	0.1142	1	0.1521	0.793	0.0549	1	0.3025	0.6068	0.0907	1	0	1
11130	48	1	1	0	1	0	2	0.0641	0.1353	0.8006	2	0.1653	0.2876	0.5471	2	0.2863	0.1016	0.6121	2	0.2582	0.0296	0.7122	2	0.3604	0.074	0.5656	2	0.0128	0.0176	0.9696	2	0.0699	0.0108	0.9193	2	0.2413	0.1799	0.5788	2	0.1418	0.0401	0.8181	2	0.0112	0.0533	0.9355	2	0	0
11131	39	1	1	0	1	0	0	0.6345	0.1927	0.1728	1	0.3416	0.6216	0.0368	1	0.0648	0.8701	0.0651	0	0.6212	0.3685	0.0103	1	0.0295	0.7288	0.2417	1	0.0242	0.9336	0.0422	1	0.0425	0.7034	0.2541	1	0.0273	0.934	0.0387	1	0.0139	0.9693	0.0168	1	0.3147	0.6215	0.0638	0	1	0
11132	76	1	1	0	1	0	1	0.1235	0.8419	0.0346	1	0.2799	0.556	0.1641	1	0.2071	0.7649	0.028	1	0.1446	0.7603	0.0951	1	0.433	0.5231	0.0439	1	0.4145	0.5147	0.0708	1	0.1981	0.6913	0.1106	1	0.119	0.6043	0.2767	1	0.1206	0.7862	0.0932	1	0.0237	0.74	0.2363	1	0	1
11133	48	1	1	0	1	0	1	0.1	0.5741	0.3259	1	0.2272	0.7288	0.044	1	0.019	0.8819	0.0991	1	0.0055	0.9391	0.0554	1	0.0079	0.9888	0.0033	1	0.061	0.8801	0.0589	1	0.1466	0.6718	0.1816	1	0.0093	0.9899	0.0008	1	0.1513	0.7168	0.1319	1	0.2792	0.6289	0.0919	1	0	1
11134	62	0	0	1	0	0	2	0.1466	0.0352	0.8182	2	0.0127	0.0298	0.9575	2	0.1133	0.2076	0.6791	2	0.112	0.0404	0.8476	2	0.0972	0.1321	0.7707	1	0.0268	0.7347	0.2385	0	0.8245	0.0824	0.0931	1	0.0032	0.672	0.3248	1	0	0.8719	0.1281	1	0.1076	0.6767	0.2157	2	0	0
11135	53	0	0	1	0	0	0	0.8744	0.0099	0.1157	0	0.5398	0.0236	0.4366	0	0.8648	0.1035	0.0317	0	0.8977	0.0513	0.051	0	0.6471	0.0315	0.3214	0	0.6727	0.2937	0.0336	0	0.8267	0.1004	0.0729	0	0.8973	0.0847	0.018	0	0.7447	0.0074	0.2479	0	0.594	0.3474	0.0586	0	1	0
11136	73	1	1	0	1	0	1	0.2728	0.6916	0.0356	1	0.1783	0.821	0.0007	1	0.0421	0.5945	0.3634	1	0.1716	0.7679	0.0605	1	0.1212	0.7906	0.0882	1	0.1245	0.8086	0.0669	1	0.0916	0.8831	0.0253	1	0.0786	0.7363	0.1851	1	0.1088	0.8851	0.0061	1	0.0821	0.8043	0.1136	1	0	1
11137	53	0	0	1	0	0	0	0.8872	0.0371	0.0757	0	0.7381	0.2162	0.0457	0	0.9852	0.0145	0.0003	0	0.9255	0.0005	0.074	0	0.8418	0.1129	0.0453	0	0.5247	0.1089	0.3664	0	0.6264	0.0636	0.31	0	0.8218	0.123	0.0552	0	0.7452	0.2223	0.0325	0	0.6059	0.0936	0.3005	0	1	0
11138	43	0	0	1	0	0	0	0.8147	0.0611	0.1242	0	0.5956	0.2238	0.1806	0	0.6299	0.3459	0.0242	0	0.978	0.0177	0.0043	0	0.7525	0.1072	0.1403	0	0.7651	0.2157	0.0192	0	0.5469	0.2774	0.1757	0	0.7818	0.0611	0.1571	0	0.6328	0.1728	0.1944	0	0.7589	0.0749	0.1662	0	1	0
11139	42	2	2	0	0	1	2	0.0003	0.0042	0.9955	2	0.1598	0.2776	0.5626	2	0.3017	0.0169	0.6814	2	0.005	0.0955	0.8995	2	0.1114	0.2117	0.6769	2	0.0793	0.1928	0.7279	2	0.1156	0.2894	0.595	2	0.1124	0.247	0.6406	2	0.0126	0.0163	0.9711	2	0.0768	0.1685	0.7547	2	0	0
11140	68	2	2	0	0	1	2	0.2325	0.0762	0.6913	2	0.0027	0.0246	0.9727	2	0.0251	0.0031	0.9718	2	0.086	0.2845	0.6295	2	0.026	0.4324	0.5416	2	0.411	0.0214	0.5676	2	0.0599	0.152	0.7881	2	0.1068	0.2844	0.6088	2	0.2425	0.1843	0.5732	2	0.2166	0.0869	0.6965	2	0	0
11141	65	1	1	0	1	0	1	0.0019	0.9659	0.0322	1	0.1	0.8671	0.0329	1	0.2163	0.7239	0.0598	1	0.0307	0.9241	0.0452	1	0.338	0.5304	0.1316	1	0.0421	0.6332	0.3247	1	0.1078	0.8409	0.0513	1	0.2173	0.7711	0.0116	1	0.1043	0.6849	0.2108	1	0.0098	0.9788	0.0114	1	0	1
11142	65	1	1	0	1	0	1	0.3015	0.6175	0.081	1	0.0242	0.9063	0.0695	1	0.0043	0.9767	0.019	1	0.2365	0.6736	0.0899	1	0.0925	0.8462	0.0613	1	0.006	0.7785	0.2155	1	0.0136	0.956	0.0304	1	0.0105	0.9848	0.0047	1	0.0427	0.9432	0.0141	1	0.0163	0.9787	0.005	1	0	1
11143	81	0	0	1	0	0	0	0.8904	0.0482	0.0614	0	0.8363	0.0522	0.1115	0	0.7941	0.1767	0.0292	0	0.801	0.1805	0.0185	0	0.721	0.2544	0.0246	0	0.8048	0.0932	0.102	0	0.8437	0.0969	0.0594	0	0.6845	0.0668	0.2487	0	0.6297	0.3377	0.0326	0	0.7982	0.0894	0.1124	0	1	0
11144	31	0	0	1	0	0	0	0.5074	0.3693	0.1233	0	0.5939	0.2279	0.1782	0	0.7165	0.2734	0.0101	0	0.7248	0.1007	0.1745	0	0.5998	0.2457	0.1545	0	0.9754	0.0042	0.0204	0	0.8089	0.1607	0.0304	0	0.6801	0.2554	0.0645	0	0.7601	0.2213	0.0186	0	0.914	0.0554	0.0306	0	1	0
11145	70	0	0	1	0	0	0	0.8335	0.0143	0.1522	0	0.9582	0.03	0.0118	0	0.9433	0.0216	0.0351	0	0.5312	0.411	0.0578	0	0.5878	0.0784	0.3338	0	0.842	0.1553	0.0027	0	0.9662	0.0232	0.0106	0	0.7994	0.1897	0.0109	0	0.6301	0.1706	0.1993	0	0.6199	0.3306	0.0495	0	1	0
11146	45	2	2	0	0	1	2	0.0279	0.0488	0.9233	2	0.0065	0.022	0.9715	2	0.1075	0.0692	0.8233	2	0.0924	0.0705	0.8371	2	0.0014	0.2881	0.7105	2	0.0448	0.2363	0.7189	2	0.0788	0.0094	0.9118	2	0.1023	0.2306	0.6671	2	0.111	0.1431	0.7459	2	0.4111	0.0323	0.5566	2	0	0
11147	57	1	1	0	1	0	1	0.146	0.6749	0.1791	1	0.1338	0.6076	0.2586	1	0.2738	0.6417	0.0845	1	0.1637	0.731	0.1053	1	0.0178	0.9508	0.0314	1	0.167	0.6061	0.2269	1	0.0044	0.5507	0.4449	1	0.2782	0.6772	0.0446	1	0.1277	0.6963	0.176	1	0.0102	0.7854	0.2044	1	0	1
11148	58	1	1	0	1	0	0	0.835	0.1101	0.0549	0	0.6866	0.2207	0.0927	0	0.7184	0.1037	0.1779	0	0.9341	0.0377	0.0282	0	0.6058	0.0307	0.3635	1	0.0534	0.7193	0.2273	1	0.0552	0.8604	0.0844	1	0.0171	0.9822	0.0007	1	0.1647	0.7029	0.1324	1	0.024	0.9387	0.0373	0	1	0
11149	59	2	2	0	0	1	2	0.3121	0.0189	0.669	2	0.1001	0.0962	0.8037	2	0.084	0.0395	0.8765	2	0.2714	0.1655	0.5631	2	0.0465	0.0594	0.8941	2	0.0897	0.0201	0.8902	2	0.0292	0.1265	0.8443	2	0.0719	0.0023	0.9258	2	0.0238	0.0589	0.9173	2	0.3177	0.0799	0.6024	2	0	0
11150	47	0	0	1	0	0	0	0.9904	0.0094	0.0002	0	0.6877	0.0224	0.2899	0	0.9098	0.0186	0.0716	0	0.9769	0.0118	0.0113	0	0.5435	0.3804	0.0761	0	0.8132	0.1407	0.0461	0	0.7641	0.2133	0.0226	0	0.853	0.1421	0.0049	0	0.6365	0.0403	0.3232	0	0.5773	0.216	0.2067	0	1	0
11151	71	1	1	0	1	0	1	0.303	0.6743	0.0227	1	0.071	0.6407	0.2883	1	0.0891	0.8385	0.0724	1	0.0039	0.8907	0.1054	1	0.2535	0.6707	0.0758	1	0.021	0.9577	0.0213	1	0.0412	0.6245	0.3343	1	0.1309	0.6763	0.1928	1	0.1689	0.7906	0.0405	1	0.0456	0.7319	0.2225	1	0	1
11152	55	1	1	0	1	0	1	0.3171	0.6597	0.0232	1	0.213	0.7019	0.0851	1	0.0396	0.9231	0.0373	1	0.2856	0.5959	0.1185	1	0.2638	0.5494	0.1868	1	0.0033	0.7096	0.2871	1	0.1212	0.6099	0.2689	1	0.1646	0.8086	0.0268	1	0.1059	0.7335	0.1606	1	0.0101	0.9633	0.0266	0	1	0
11153	56	1	1	0	1	0	2	0.0233	0.2726	0.7041	2	0.4195	0.0692	0.5113	2	0.3119	0.094	0.5941	2	0.1072	0.1399	0.7529	2	0.0572	0.1493	0.7935	0	0.5348	0.2874	0.1778	0	0.574	0.0972	0.3288	0	0.7941	0.1348	0.0711	0	0.7984	0.1007	0.1009	0	0.964	0.0231	0.0129	2	0	0
11154	45	0	0	1	0	0	0	0.6348	0.2402	0.125	0	0.8137	0.0789	0.1074	0	0.6956	0.2033	0.1011	0	0.7106	0.2625	0.0269	0	0.9098	0.0591	0.0311	0	0.76	0.0294	0.2106	0	0.6406	0.2591	0.1003	0	0.8337	0.0493	0.117	0	0.5748	0.0665	0.3587	0	0.7943	0.1084	0.0973	0	1	0
11155	35	0	0	1	0	0	0	0.8775	0.0531	0.0694	0	0.9479	0.0236	0.0285	0	0.8571	0.0442	0.0987	0	0.6615	0.0398	0.2987	0	0.8889	0.0306	0.0805	0	0.642	0.1197	0.2383	0	0.5762	0.4215	0.0023	0	0.8864	0.0072	0.1064	0	0.5953	0.342	0.0627	0	0.6197	0.192	0.1883	0	1	0
11156	54	0	0	1	0	0	0	0.6699	0.1492	0.1809	0	0.9853	0.0035	0.0112	0	0.8281	0.1144	0.0575	0	0.8899	0.017	0.0931	0	0.9158	0.0005	0.0837	0	0.921	0.0108	0.0682	0	0.7133	0.1924	0.0943	0	0.6776	0.299	0.0234	0	0.9879	0.0064	0.0057	0	0.9413	0.0122	0.0465	0	1	0
11157	51	1	1	0	1	0	1	0.0028	0.9327	0.0645	1	0.1627	0.8327	0.0046	1	0.1924	0.7643	0.0433	1	0.001	0.9802	0.0188	1	0.0159	0.9132	0.0709	1	0.2716	0.5872	0.1412	1	0.0562	0.7974	0.1464	1	0.0053	0.9352	0.0595	1	0.0868	0.6391	0.2741	1	0.1558	0.7385	0.1057	1	0	1
11158	66	0	0	1	0	0	2	0.0214	0.0236	0.955	1	0.1706	0.7897	0.0397	1	0.0237	0.9113	0.065	2	0.0001	0.0001	0.9998	1	0.1923	0.5969	0.2108	0	0.9924	0.002	0.0056	0	0.9807	0.0062	0.0131	0	0.8972	0.0485	0.0543	0	0.8361	0.0717	0.0922	0	0.9245	0.027	0.0485	1	0	1
11159	45	2	2	0	0	1	0	0.7656	0.1424	0.092	2	0.1504	0.1793	0.6703	2	0.124	0.2326	0.6434	0	0.5963	0.2829	0.1208	2	0.0472	0.1025	0.8503	2	0.2259	0.0796	0.6945	2	0.1809	0.0153	0.8038	2	0.1238	0.1569	0.7193	2	0.0559	0.1602	0.7839	2	0.1606	0.0347	0.8047	0	1	0
11160	37	0	0	1	0	0	0	0.7045	0.112	0.1835	0	0.8981	0.0202	0.0817	0	0.5729	0.3261	0.101	0	0.593	0.1595	0.2475	0	0.5679	0.2132	0.2189	0	0.9165	0.02	0.0635	0	0.5737	0.0179	0.4084	0	0.6143	0.0246	0.3611	0	0.6311	0.0934	0.2755	0	0.7366	0.1708	0.0926	0	1	0
11161	60	1	1	0	1	0	1	0.0486	0.5073	0.4441	1	0.0188	0.8616	0.1196	1	0.0533	0.7453	0.2014	1	0.1596	0.653	0.1874	1	0.2429	0.5876	0.1695	1	0.2611	0.7187	0.0202	1	0.1308	0.8511	0.0181	1	0.0163	0.9463	0.0374	1	0.0776	0.7429	0.1795	1	0.337	0.6135	0.0495	1	0	1
11162	30	2	2	0	0	1	2	0.0135	0.0763	0.9102	2	0.0901	0.2268	0.6831	2	0.227	0.04	0.733	2	0.1273	0.0451	0.8276	2	0.0454	0.3122	0.6424	2	0.0094	0.456	0.5346	2	0.001	0.1734	0.8256	2	0.1739	0.1968	0.6293	2	0.2056	0.0076	0.7868	2	0.1945	0.0562	0.7493	2	0	0
11163	48	0	0	1	0	0	2	0.0232	0.0329	0.9439	2	0.2601	0.0829	0.657	2	0.0204	0.1051	0.8745	2	0.037	0.4249	0.5381	2	0.0706	0.0895	0.8399	2	0.0099	0.0256	0.9645	2	0.198	0.2714	0.5306	2	0.2301	0.0504	0.7195	2	0.324	0.0604	0.6156	2	0.0503	0.0146	0.9351	2	0	0
11164	58	0	0	1	0	0	0	0.8829	0.02	0.0971	0	0.7752	0.1986	0.0262	0	0.8785	0.1125	0.009	0	0.7952	0.1731	0.0317	0	0.5492	0.0467	0.4041	0	0.9395	0.0401	0.0204	0	0.6622	0.015	0.3228	0	0.6524	0.344	0.0036	0	0.8191	0.1599	0.021	0	0.9402	0.0056	0.0542	1	0	1
11165	52	0	0	1	0	0	0	0.9605	0.0356	0.0039	0	0.5921	0.1293	0.2786	0	0.6714	0.1505	0.1781	0	0.6498	0.1052	0.245	0	0.6327	0.2853	0.082	0	0.5659	0.2452	0.1889	0	0.7243	0.2446	0.0311	0	0.7282	0.1236	0.1482	0	0.7237	0.0778	0.1985	0	0.6357	0.2355	0.1288	0	1	0
11166	60	1	1	0	1	0	1	0.0026	0.6548	0.3426	1	0.1834	0.5803	0.2363	1	0.1886	0.6885	0.1229	1	0.2403	0.7254	0.0343	1	0.28	0.6134	0.1066	1	0.0113	0.9425	0.0462	1	0.0052	0.8171	0.1777	1	0.1953	0.7372	0.0675	1	0.232	0.684	0.084	1	0.0558	0.7649	0.1793	1	0	1
11167	64	0	0	1	0	0	0	0.9597	0.0264	0.0139	0	0.7493	0.1224	0.1283	0	0.8412	0.0891	0.0697	0	0.7619	0.1438	0.0943	0	0.7974	0.0638	0.1388	0	0.702	0.1513	0.1467	0	0.6475	0.0519	0.3006	0	0.675	0.0082	0.3168	0	0.9862	0.0018	0.012	0	0.9266	0.0417	0.0317	0	1	0
11168	69	1	1	0	1	0	1	0.4002	0.5495	0.0503	1	0.1255	0.853	0.0215	1	0.0269	0.9392	0.0339	1	0.3353	0.5545	0.1102	1	0.3716	0.5264	0.102	1	0.0157	0.9835	0.0008	1	0.3215	0.5538	0.1247	1	0.3564	0.6146	0.029	1	0.1664	0.8242	0.0094	1	0.1712	0.7061	0.1227	1	0	1
11169	55	1	1	0	1	0	2	0.0248	0.386	0.5892	0	0.8345	0.0644	0.1011	0	0.9697	0.0177	0.0126	2	0.2273	0.0587	0.714	0	0.888	0.0763	0.0357	1	0.0122	0.9822	0.0056	1	0.1735	0.5635	0.263	1	0.1101	0.6667	0.2232	1	0.2909	0.5948	0.1143	1	0.1572	0.7187	0.1241	0	1	0
11170	39	0	0	1	0	0	0	0.706	0.1092	0.1848	0	0.8702	0.08	0.0498	0	0.9805	0.0008	0.0187	0	0.7129	0.2034	0.0837	0	0.7689	0.0193	0.2118	0	0.6658	0.2747	0.0595	0	0.7164	0.1219	0.1617	0	0.7285	0.0473	0.2242	0	0.6455	0.1821	0.1724	0	0.8217	0.1319	0.0464	0	1	0
11171	31	2	2	0	0	1	1	0.1157	0.6309	0.2534	1	0.0163	0.8818	0.1019	1	0.4055	0.5603	0.0342	1	0.3569	0.5781	0.065	1	0.121	0.8322	0.0468	1	0.1434	0.8023	0.0543	1	0.2461	0.5945	0.1594	1	0.1291	0.7753	0.0956	1	0.1573	0.6501	0.1926	0	0.7431	0.1156	0.1413	1	0	1
11172	58	0	0	1	0	0	0	0.9884	0.0014	0.0102	0	0.9088	0.0773	0.0139	0	0.8066	0.1723	0.0211	0	0.8259	0.0915	0.0826	0	0.9699	0.0064	0.0237	0	0.9576	0.0342	0.0082	0	0.5803	0.2564	0.1633	0	0.8116	0.0277	0.1607	0	0.808	0.1851	0.0069	0	0.7407	0.0857	0.1736	1	0	1
11173	60	0	0	1	0	0	0	0.7333	0.0885	0.1782	0	0.6477	0.1945	0.1578	0	0.6713	0.148	0.1807	0	0.8215	0.0207	0.1578	0	0.7485	0.1819	0.0696	0	0.8935	0.0797	0.0268	0	0.7784	0.0158	0.2058	0	0.6693	0.3202	0.0105	0	0.5829	0.109	0.3081	0	0.6505	0.325	0.0245	0	1	0
11174	57	2	2	0	0	1	0	0.6534	0.1918	0.1548	2	0.231	0.0969	0.6721	2	0.1408	0.1232	0.736	0	0.9106	0.03	0.0594	2	0.1741	0.0011	0.8248	2	0.0064	0.0738	0.9198	2	0.3172	0.0341	0.6487	2	0.0123	0.0409	0.9468	2	0.0747	0.1531	0.7722	2	0.107	0.1859	0.7071	0	1	0
11175	53	0	0	1	0	0	0	0.9094	0.0119	0.0787	0	0.7683	0.1107	0.121	0	0.6349	0.3171	0.048	0	0.8911	0.0976	0.0113	0	0.7299	0.0397	0.2304	0	0.5852	0.4136	0.0012	0	0.8462	0.0478	0.106	0	0.7984	0.0477	0.1539	0	0.5557	0.1178	0.3265	0	0.879	0.06	0.061	0	1	0
11176	52	1	1	0	1	0	1	0.0484	0.9403	0.0113	1	0.1404	0.5705	0.2891	1	0.2748	0.5076	0.2176	1	0.1065	0.88	0.0135	1	0.0135	0.976	0.0105	1	0.006	0.9713	0.0227	1	0.0069	0.9439	0.0492	1	0.176	0.6246	0.1994	1	0.053	0.5678	0.3792	1	0.2645	0.6183	0.1172	1	0	1
11177	71	1	1	0	1	0	1	0.0776	0.6994	0.223	1	0.0483	0.8375	0.1142	1	0.338	0.6591	0.0029	1	0.0521	0.8464	0.1015	1	0.0014	0.9942	0.0044	1	0.0969	0.8314	0.0717	1	0.2686	0.6347	0.0967	1	0.0045	0.9697	0.0258	1	0.2488	0.745	0.0062	1	0.1092	0.7551	0.1357	1	0	1
11178	60	1	1	0	1	0	1	0.0106	0.6437	0.3457	1	0.1192	0.7007	0.1801	1	0.45	0.5255	0.0245	1	0.0368	0.9591	0.0041	1	0.0968	0.8375	0.0657	1	0.1534	0.7901	0.0565	1	0.3373	0.5054	0.1573	1	0.1649	0.7537	0.0814	1	0.1904	0.7779	0.0317	1	0.0365	0.8417	0.1218	1	0	1
11179	68	2	2	0	0	1	1	0.1341	0.7986	0.0673	0	0.923	0.0432	0.0338	0	0.8048	0.168	0.0272	1	0.2071	0.5753	0.2176	0	0.7295	0.1083	0.1622	0	0.8724	0.0985	0.0291	0	0.8939	0.0605	0.0456	0	0.9853	0.0096	0.0051	0	0.6529	0.0651	0.282	0	0.5624	0.2104	0.2272	1	0	1
11180	74	2	2	0	0	1	1	0.0345	0.5202	0.4453	0	0.7359	0.1473	0.1168	1	0.1704	0.8083	0.0213	1	0.2303	0.5439	0.2258	1	0.0649	0.9091	0.026	0	0.9124	0.0194	0.0682	0	0.5721	0.3868	0.0411	0	0.5935	0.2939	0.1126	0	0.9676	0.0141	0.0183	0	0.5655	0.3964	0.0381	1	0	1
11181	59	1	1	0	1	0	1	0.125	0.8392	0.0358	1	0.0528	0.9084	0.0388	1	0.0102	0.9894	0.0004	1	0.207	0.7886	0.0044	1	0.1998	0.5585	0.2417	1	0.0185	0.9113	0.0702	1	0.1932	0.6046	0.2022	1	0.112	0.8236	0.0644	1	0.0884	0.7549	0.1567	1	0.1617	0.7261	0.1122	1	0	1
11182	52	0	0	1	0	0	0	0.7054	0.2817	0.0129	0	0.619	0.1396	0.2414	0	0.8776	0.0251	0.0973	0	0.7203	0.2467	0.033	0	0.8606	0.1178	0.0216	0	0.5644	0.1826	0.253	0	0.9894	0.0026	0.008	0	0.9373	0.0626	0.0001	0	0.5642	0.1396	0.2962	0	0.9111	0.0789	0.01	0	1	0
11183	57	0	0	1	0	0	0	0.5848	0.2392	0.176	0	0.9493	0.0323	0.0184	0	0.9446	0.0497	0.0057	0	0.8129	0.125	0.0621	0	0.6308	0.1272	0.242	0	0.8572	0.1267	0.0161	0	0.5298	0.2214	0.2488	0	0.9641	0.0342	0.0017	0	0.5684	0.2753	0.1563	0	0.7649	0.1231	0.112	0	1	0
11184	75	0	0	1	0	0	0	0.5661	0.2003	0.2336	0	0.602	0.085	0.313	0	0.8811	0.004	0.1149	0	0.7462	0.2131	0.0407	0	0.9423	0.0043	0.0534	0	0.7018	0.0464	0.2518	0	0.7171	0.1016	0.1813	0	0.6737	0.2232	0.1031	0	0.7105	0.1803	0.1092	0	0.8114	0.1503	0.0383	0	1	0
11185	36	1	1	0	1	0	1	0.0505	0.8079	0.1416	1	0.0084	0.5448	0.4468	1	0.2612	0.7226	0.0162	1	0.4154	0.5546	0.03	1	0.2832	0.6674	0.0494	1	0.1878	0.7706	0.0416	1	0.0143	0.9717	0.014	1	0.4367	0.5617	0.0016	1	0.0451	0.8768	0.0781	1	0.2951	0.5912	0.1137	1	0	1
11186	56	1	1	0	1	0	1	0.0114	0.7899	0.1987	1	0.0057	0.9764	0.0179	1	0.0114	0.9576	0.031	1	0.1982	0.7016	0.1002	1	0.2171	0.7005	0.0824	1	0.1436	0.8176	0.0388	1	0.0153	0.9817	0.003	1	0.1457	0.6382	0.2161	1	0.0066	0.9374	0.056	1	0.0792	0.8542	0.0666	1	0	1
11187	48	2	2	0	0	1	2	0.1106	0.352	0.5374	2	0.1895	0.2771	0.5334	2	0.0985	0.3142	0.5873	2	0.0502	0.0867	0.8631	2	0.1744	0.1085	0.7171	2	0.0043	0.1766	0.8191	2	0.2842	0.2143	0.5015	2	0.2386	0.1417	0.6197	2	0.0336	0.1942	0.7722	2	0.011	0.1076	0.8814	2	0	0
11188	51	2	2	0	0	1	2	0.0227	0.0524	0.9249	2	0.079	0.4055	0.5155	2	0.0104	0.0192	0.9704	2	0.2168	0.0061	0.7771	2	0.2	0.0093	0.7907	2	0.075	0.4197	0.5053	2	0.2038	0.1322	0.664	2	0.2785	0.0262	0.6953	2	0.0148	0.0819	0.9033	2	0.0776	0.0908	0.8316	2	0	0
11189	50	0	0	1	0	0	2	0.2673	0.2194	0.5133	2	0.0772	0.1006	0.8222	1	0.0192	0.8997	0.0811	2	0.054	0.0689	0.8771	1	0.0215	0.972	0.0065	0	0.8321	0.0444	0.1235	0	0.9714	0.028	0.0006	0	0.9302	0.0107	0.0591	0	0.8496	0.1338	0.0166	0	0.567	0.0116	0.4214	2	0	0
11190	43	1	1	0	1	0	1	0.1081	0.5315	0.3604	1	0.0498	0.9166	0.0336	1	0.3842	0.6105	0.0053	1	0.2788	0.5575	0.1637	1	0.1801	0.5811	0.2388	1	0.0129	0.9828	0.0043	1	0.0712	0.8344	0.0944	1	0.0338	0.9657	0.0005	1	0.0005	0.972	0.0275	1	0.037	0.5853	0.3777	1	0	1
11191	43	2	2	0	0	1	2	0.1297	0.1661	0.7042	2	0.0966	0.243	0.6604	2	0.2745	0.0403	0.6852	2	0.0555	0.0351	0.9094	2	0.0101	0.0519	0.938	2	0.1174	0.1438	0.7388	2	0.182	0.2949	0.5231	2	0.0019	0.0165	0.9816	2	0.0434	0.0197	0.9369	2	0.042	0.0058	0.9522	2	0	0
11192	68	0	0	1	0	0	0	0.6319	0.2055	0.1626	0	0.924	0.0114	0.0646	0	0.9841	0.0022	0.0137	0	0.9057	0.0047	0.0896	0	0.9705	0.0085	0.021	0	0.9243	0.0181	0.0576	0	0.7042	0.103	0.1928	0	0.827	0.0028	0.1702	0	0.7899	0.178	0.0321	0	0.7971	0.1296	0.0733	1	0	1
11193	45	1	1	0	1	0	1	0.2095	0.7272	0.0633	1	0.1585	0.5718	0.2697	1	0.1787	0.5155	0.3058	1	0.0087	0.9845	0.0068	1	0.0967	0.5993	0.304	1	0.0174	0.724	0.2586	1	0.212	0.5945	0.1935	1	0.1166	0.7108	0.1726	1	0.1546	0.7797	0.0657	1	0.0683	0.9069	0.0248	1	0	1
11194	70	1	1	0	1	0	1	0.0321	0.9649	0.003	1	0.0268	0.9237	0.0495	1	0.0937	0.8949	0.0114	1	0.028	0.6154	0.3566	1	0.3678	0.5905	0.0417	1	0.1416	0.7824	0.076	1	0.3062	0.5146	0.1792	1	0.1918	0.7969	0.0113	1	0.1725	0.5869	0.2406	1	0.3555	0.6147	0.0298	1	0	1
11195	54	2	2	0	0	1	2	0.0415	0.1155	0.843	2	0.1509	0.1011	0.748	2	0.2575	0.0573	0.6852	2	0.0376	0.1719	0.7905	2	0	0.0001	0.9999	2	0.0604	0.1093	0.8303	2	0.1768	0.2085	0.6147	2	0.1493	0.2335	0.6172	2	0.0081	0.1069	0.885	2	0.017	0.0191	0.9639	2	0	0
11196	71	1	1	0	1	0	1	0.0449	0.8943	0.0608	1	0.1911	0.5501	0.2588	1	0.0891	0.6749	0.236	1	0.0961	0.7342	0.1697	1	0.128	0.6937	0.1783	1	0.2047	0.5336	0.2617	1	0.0176	0.9627	0.0197	1	0.0918	0.6297	0.2785	1	0.0211	0.9639	0.015	1	0.2158	0.7221	0.0621	1	0	1
11197	47	1	1	0	1	0	1	0.1542	0.7784	0.0674	1	0.1766	0.7765	0.0469	1	0.0196	0.9744	0.006	1	0.1857	0.79	0.0243	1	0.2375	0.7328	0.0297	1	0.074	0.8768	0.0492	1	0.3809	0.5199	0.0992	1	0.0504	0.8944	0.0552	1	0.0133	0.7098	0.2769	1	0.2757	0.6914	0.0329	1	0	1
11198	60	2	2	0	0	1	0	0.8573	0.0132	0.1295	2	0.1127	0.0037	0.8836	2	0.2471	0.1204	0.6325	0	0.8139	0.1479	0.0382	2	0.1247	0.0326	0.8427	2	0.0544	0.124	0.8216	2	0.0721	0.0199	0.908	2	0.2157	0.2202	0.5641	2	0.0717	0.2957	0.6326	2	0.1806	0.0318	0.7876	0	1	0
11199	70	0	0	1	0	0	0	0.6047	0.2544	0.1409	0	0.5056	0.032	0.4624	0	0.5614	0.394	0.0446	0	0.508	0.017	0.475	0	0.7704	0.0418	0.1878	0	0.574	0.0014	0.4246	0	0.5646	0.1993	0.2361	0	0.7136	0.2318	0.0546	0	0.7654	0.1955	0.0391	0	0.8029	0.0812	0.1159	0	1	0
11200	57	0	0	1	0	0	2	0.0109	0.1705	0.8186	1	0.103	0.8669	0.0301	1	0.1324	0.6242	0.2434	2	0.0637	0.0206	0.9157	1	0.1245	0.5879	0.2876	0	0.8261	0.131	0.0429	0	0.9209	0.0097	0.0694	0	0.6633	0.1018	0.2349	0	0.8704	0.0758	0.0538	0	0.7374	0.2148	0.0478	2	0	0
11201	60	0	0	1	0	0	0	0.648	0.2204	0.1316	0	0.86	0.0924	0.0476	0	0.5812	0.3438	0.075	0	0.6847	0.1744	0.1409	0	0.8294	0.1607	0.0099	0	0.5124	0.4477	0.0399	0	0.8052	0.1431	0.0517	0	0.578	0.297	0.125	0	0.8903	0.0291	0.0806	0	0.7594	0.2042	0.0364	0	1	0
11202	62	1	1	0	1	0	2	0.174	0.0908	0.7352	0	0.9582	0.0353	0.0065	0	0.6264	0.3145	0.0591	2	0.0238	0.3678	0.6084	0	0.5654	0.3865	0.0481	1	0.2404	0.716	0.0436	1	0.2114	0.7781	0.0105	0	0.7391	0.0339	0.227	1	0.09	0.902	0.008	1	0.3694	0.6175	0.0131	0	1	0
11203	66	1	1	0	1	0	1	0.0029	0.9626	0.0345	1	0.0051	0.7361	0.2588	1	0.093	0.8178	0.0892	1	0.0676	0.7779	0.1545	1	0.4438	0.5474	0.0088	1	0.0318	0.5874	0.3808	1	0.0285	0.8332	0.1383	1	0.1126	0.7292	0.1582	1	0.0283	0.6629	0.3088	1	0.2469	0.6829	0.0702	1	0	1
11204	70	1	1	0	1	0	2	0.4437	0.0114	0.5449	0	0.7257	0.1378	0.1365	0	0.7468	0.1518	0.1014	2	0.1286	0.164	0.7074	0	0.641	0.1868	0.1722	1	0.0698	0.5902	0.34	1	0.2358	0.7523	0.0119	0	0.6944	0.1851	0.1205	1	0.0509	0.7355	0.2136	1	0.3127	0.6395	0.0478	0	1	0
11205	44	2	2	0	0	1	1	0.1189	0.5916	0.2895	1	0.0652	0.8056	0.1292	1	0.2221	0.7649	0.013	1	0.0032	0.7825	0.2143	1	0.1086	0.8738	0.0176	1	0.1088	0.6574	0.2338	1	0.311	0.5299	0.1591	1	0.1823	0.7181	0.0996	1	0.1826	0.6448	0.1726	1	0.1089	0.886	0.0051	1	0	1
11206	41	0	0	1	0	0	0	0.6554	0.1279	0.2167	0	0.5265	0.0766	0.3969	0	0.7887	0.1945	0.0168	0	0.9206	0.0619	0.0175	0	0.576	0.2049	0.2191	0	0.9383	0.0071	0.0546	0	0.654	0.0029	0.3431	0	0.7568	0.1542	0.089	0	0.9839	0.0077	0.0084	0	0.931	0.0595	0.0095	0	1	0
11207	62	0	0	1	0	0	0	0.8005	0.0768	0.1227	0	0.9395	0.0071	0.0534	0	0.6559	0.2895	0.0546	0	0.92	0.0011	0.0789	0	0.8646	0.0268	0.1086	0	0.8556	0.0689	0.0755	0	0.866	0.0943	0.0397	0	0.7398	0.0498	0.2104	0	0.8307	0.1094	0.0599	0	0.5844	0.072	0.3436	0	1	0
11208	72	1	1	0	1	0	1	0.2224	0.6962	0.0814	1	0.1252	0.7512	0.1236	1	0.2848	0.7024	0.0128	1	0.0924	0.7413	0.1663	1	0.3003	0.6271	0.0726	1	0.0038	0.9949	0.0013	1	0.0138	0.9633	0.0229	1	0.0791	0.7039	0.217	1	0.1456	0.7775	0.0769	1	0.0792	0.6373	0.2835	1	0	1
11209	56	2	2	0	0	1	0	0.8146	0.1262	0.0592	2	0.0253	0.0076	0.9671	2	0.293	0.1273	0.5797	2	0.128	0.0503	0.8217	2	0.1842	0.0409	0.7749	2	0.1515	0.0077	0.8408	2	0.144	0.1094	0.7466	2	0.1087	0.0326	0.8587	2	0.0681	0.1182	0.8137	2	0.2551	0.0668	0.6781	0	1	0
11210	68	1	1	0	1	0	1	0.2526	0.7411	0.0063	1	0.0432	0.7421	0.2147	1	0.0579	0.6246	0.3175	1	0.0214	0.7798	0.1988	1	0.0896	0.8121	0.0983	1	0.0822	0.8235	0.0943	1	0.1285	0.7359	0.1356	1	0.1669	0.583	0.2501	1	0.0665	0.9137	0.0198	1	0.0351	0.9158	0.0491	1	0	1
11211	57	1	1	0	1	0	1	0.014	0.8457	0.1403	1	0.3565	0.5051	0.1384	1	0.0485	0.9428	0.0087	1	0.1495	0.6181	0.2324	1	0.0602	0.6354	0.3044	1	0.0114	0.9528	0.0358	1	0.0273	0.5147	0.458	1	0.0577	0.881	0.0613	1	0.1057	0.763	0.1313	1	0.1321	0.5582	0.3097	1	0	1
11212	54	2	2	0	0	1	1	0.1774	0.5175	0.3051	1	0.0453	0.9201	0.0346	1	0.2268	0.5031	0.2701	1	0.0066	0.9729	0.0205	1	0.0521	0.7602	0.1877	0	0.8453	0.1517	0.003	0	0.5506	0.3156	0.1338	0	0.7013	0.245	0.0537	0	0.758	0.0992	0.1428	0	0.8571	0.1326	0.0103	1	0	1
11213	47	1	1	0	1	0	1	0.3896	0.5627	0.0477	1	0.0319	0.9343	0.0338	1	0.083	0.5871	0.3299	1	0.2184	0.6759	0.1057	1	0.2762	0.6866	0.0372	1	0.0392	0.9527	0.0081	1	0.3589	0.5478	0.0933	1	0.0749	0.765	0.1601	1	0.0118	0.96	0.0282	1	0.0138	0.9594	0.0268	1	0	1
11214	55	2	2	0	0	1	0	0.5679	0.222	0.2101	0	0.8464	0.076	0.0776	0	0.5182	0.0237	0.4581	0	0.6978	0.214	0.0882	0	0.5038	0.1542	0.342	2	0.0048	0.4616	0.5336	2	0.092	0.1858	0.7222	2	0.1178	0.2826	0.5996	2	0.1975	0.0616	0.7409	2	0.192	0.0179	0.7901	0	1	0
11215	43	1	1	0	1	0	1	0.0005	0.9987	0.0008	1	0.2014	0.6844	0.1142	1	0.2381	0.6163	0.1456	1	0.1335	0.7401	0.1264	1	0.3496	0.6479	0.0025	1	0.0849	0.8933	0.0218	1	0.0286	0.9557	0.0157	1	0.2761	0.6858	0.0381	1	0.0426	0.7558	0.2016	1	0.1783	0.8123	0.0094	1	0	1
11216	46	2	2	0	0	1	0	0.6108	0.2678	0.1214	2	0.0609	0.3637	0.5754	2	0.0216	0.0173	0.9611	2	0.0015	0.0017	0.9968	2	0.1338	0.1129	0.7533	2	0.1207	0.1454	0.7339	2	0.111	0.1131	0.7759	2	0.044	0.2099	0.7461	2	0.0768	0.0947	0.8285	2	0.0734	0.1299	0.7967	2	0	0
11217	60	1	1	0	1	0	1	0.0066	0.9697	0.0237	1	0.1345	0.6168	0.2487	1	0.1614	0.5121	0.3265	1	0.0475	0.9059	0.0466	1	0.3191	0.653	0.0279	1	0.0378	0.936	0.0262	1	0.0185	0.8578	0.1237	1	0.1391	0.5709	0.29	1	0.2122	0.6564	0.1314	1	0.0146	0.8964	0.089	1	0	1
11218	69	2	2	0	0	1	2	0.1327	0.0042	0.8631	2	0.2263	0.0102	0.7635	2	0.0989	0.2511	0.65	2	0.2834	0.0105	0.7061	2	0.1461	0.3058	0.5481	2	0.3551	0.0105	0.6344	2	0.0187	0.0316	0.9497	2	0.017	0.0834	0.8996	2	0.0324	0.0449	0.9227	2	0.0077	0.1101	0.8822	2	0	0
11219	73	2	2	0	0	1	2	0.0961	0.3798	0.5241	2	0.3088	0.0167	0.6745	2	0.3225	0.0284	0.6491	2	0.0881	0.1748	0.7371	2	0.2058	0.163	0.6312	2	0.0224	0.0127	0.9649	2	0.1966	0.1091	0.6943	2	0.3049	0.0195	0.6756	2	0.0183	0.0633	0.9184	2	0.0002	0.0225	0.9773	2	0	0
11220	53	0	0	1	0	0	0	0.8276	0.1529	0.0195	0	0.9917	0.005	0.0033	0	0.6368	0.2261	0.1371	0	0.5639	0.3254	0.1107	0	0.6462	0.2	0.1538	0	0.5561	0.1882	0.2557	0	0.6945	0.1812	0.1243	0	0.9775	0.012	0.0105	0	0.759	0.0853	0.1557	0	0.5699	0.1738	0.2563	0	1	0
11221	56	1	1	0	1	0	1	0.0534	0.6006	0.346	1	0.014	0.5697	0.4163	1	0.1539	0.6343	0.2118	1	0.2448	0.7357	0.0195	1	0.4023	0.5743	0.0234	1	0.305	0.6872	0.0078	1	0.0498	0.9068	0.0434	1	0.0897	0.5559	0.3544	1	0.2315	0.599	0.1695	1	0.1261	0.8353	0.0386	1	0	1
11222	45	0	0	1	0	0	0	0.8708	0.0097	0.1195	0	0.5362	0.2739	0.1899	0	0.7554	0.062	0.1826	0	0.8301	0.0884	0.0815	0	0.5704	0.1004	0.3292	0	0.5964	0.2351	0.1685	0	0.7234	0.2315	0.0451	0	0.8797	0.0528	0.0675	0	0.8066	0.0353	0.1581	0	0.8306	0.0828	0.0866	0	1	0
11223	45	1	1	0	1	0	1	0.0963	0.6435	0.2602	1	0.0568	0.9147	0.0285	1	0.171	0.537	0.292	1	0.0969	0.7296	0.1735	1	0.0237	0.9688	0.0075	1	0.2554	0.5155	0.2291	1	0.0278	0.873	0.0992	1	0.193	0.753	0.054	1	0.1191	0.8625	0.0184	1	0.0581	0.5544	0.3875	1	0	1
11224	38	2	2	0	0	1	2	0.0299	0.1055	0.8646	2	0.1659	0.1739	0.6602	2	0.0939	0.2162	0.6899	2	0.1517	0.0998	0.7485	2	0.1132	0.2584	0.6284	2	0.0033	0.0098	0.9869	2	0.0836	0.0434	0.873	2	0.0902	0.3184	0.5914	2	0.0265	0.0413	0.9322	2	0.1185	0.2935	0.588	2	0	0
11225	54	0	0	1	0	0	0	0.9717	0.013	0.0153	0	0.8861	0.0089	0.105	0	0.9643	0.0216	0.0141	0	0.6346	0.0552	0.3102	0	0.9639	0.0237	0.0124	0	0.6504	0.2849	0.0647	0	0.9898	0.0014	0.0088	0	0.7202	0.0962	0.1836	0	0.5825	0.2093	0.2082	0	0.8023	0.1147	0.083	0	1	0
[truncated: 9 more columns]
